# Supplementary material for: Metabolites and Genes behind Cardiac Metabolic Remodeling in Mice with Type 1 Diabetes Mellitus
Source: Int J Mol Sci. 2022 Jan 26;23(3):1392. doi: 10.3390/ijms23031392 (PMC8835796; doi:10.3390/ijms23031392)
Supplement: Supplementary file 1 [file ijms-23-01392-s001.zip]

Archive with 2 entries (2 files):
- S1 Metabolite data of Akita per WT metabolites IPA.csv
- S2 Whole Genome Sequencing data Akita_per_WT_.xlsx
