# Supplementary material for: Metabolites and Genes behind Cardiac Metabolic Remodeling in Mice with Type 1 Diabetes Mellitus
Source: Int J Mol Sci. 2022 Jan 26;23(3):1392. doi: 10.3390/ijms23031392 (PMC8835796; doi:10.3390/ijms23031392)
Supplement: Supplementary file 1 [file ijms-23-01392-s001.zip › S1 Metabolite data of Akita per WT metabolites IPA.csv]

Metabolite	PubChem CID	HMDB	WT_Mean	WT_SD	Ak_Mean	Ak_SD	Ak_per_WT_FC	Ak_per_WT_Log2FC	Ak_per_WT_PValue
6P-B3:N13Gluconate			5.2493	0.531872484	4.9909925	0.783560529	0.95079201	-0.072798315	0.715285329
6-Phosphogluconolactone	439452	HMDB0001127	3.8745375	1.884994452	15.2349675	10.81857256	3.932073828	1.97529041	0.207996735
Acetoacetyl-CoA	92153	HMDB0001484	0.1215625	0.023071407	0.05969	0.008016246	0.491023136	-1.026137091	0.019827916
Acetyl-CoA	444493	HMDB0001206	0.06412	0.008080312	0.0358475	0.000306462	0.559068933	-0.838901916	0.008608409
N-Acetylglucosamine 1-phosphate	440272	HMDB0001367	16.7700425	0.765904106	14.37618	0.708990529	0.857253641	-0.222205967	0.066596017
N-Acetylglucosamine 6-phosphate	440996	HMDB0001062	19.1496075	1.916970423	18.1159	1.493865345	0.94601939	-0.080058341	0.589197222
ADP	6022	HMDB0001341	63.765905	9.504686671	49.4337175	11.31735466	0.775237449	-0.367289832	0.150761107
ADP-glucose	16500	HMDB0006557	0.0012025	0.000245293	0.0005875	0.00020741	0.488565489	-1.033376137	0.097176902
ADP-Ribose	30243	HMDB0248024	0.0616525	0.004469448	0.05303	0.002627423	0.860143546	-0.217350648	0.108798776
AMP	6083	HMDB0000045	0.063335	0.00403355	0.0553425	0.003939875	0.873805952	-0.194615161	0.158555932
ATP	5957	HMDB0000538	5.156	1.052010409	8.3151875	1.356052516	1.612720617	0.689496532	0.039502007
CMP	6131	HMDB0000095	25.0085275	2.496404804	29.18552	2.747609442	1.167022729	0.222832659	0.168639695
DHAP	668	HMDB0001473	1.124235	0.346309831	2.28214	0.467093855	2.029949254	1.021443663	0.041522412
FAD	643975	HMDB0001248	359.19311	67.03038232	603.25357	131.8841572	1.679468657	0.748004871	0.102183383
FMN	643976	HMDB0001520	27.35277	1.036495564	29.24448	3.264347541	1.069159723	0.096477395	0.435538708
Fructose-1P	5984	HMDB0062538	2.22237	0.054821522	2.247605	0.198500935	1.011354995	0.016289485	0.862037354
Fructose-6P	69507	HMDB0000124	53.8873025	4.493659886	95.368185	18.44785261	1.769770996	0.823562691	0.044982766
Beta-D-Fructose 1,6-Bisphosphate	10267	HMDB0001058	265.35941	35.92366611	302.7040925	31.67935331	1.14073246	0.189960471	0.265491293
Guanosine 5'-Diphosphate	135398619	HMDB0001201	15.76178	4.232858486	40.90331	8.11846224	2.59509459	1.375787125	0.030784647
GDP-glucose	135398625	HMDB0003351	1.74751	0.214235968	1.2079425	0.133582105	0.691236388	-0.53274893	0.033677376
Alpha-D-glucosamine 6-phosphate	439217	HMDB0001254	0.00612	0.001405756	0.004825	0.001172188	0.788398693	-0.343002711	0.222866085
Glucose 1-phosphate	65533	HMDB0001586	8.7775625	1.648983832	14.2792875	1.547098825	1.62679417	0.702031726	0.027721275
Glycerate 2-phosphate		HMDB0003391	54.793155	6.143700571	74.82965	7.654891072	1.365675147	0.449614351	0.069898625
3bisP			0.7502325	0.152168844	0.30768	0.067231612	0.410112865	-1.285907094	0.006275124
Glycerate 2-Phosphate	439278	HMDB0003391	18.4084775	2.973973102	30.07823	2.56021638	1.633933605	0.70834936	0.00852552
Glycerate 3-Posphate	439183	HMDB0060180	292.9426625	44.82598041	508.26936	43.6916962	1.735047247	0.794974949	0.002433714
Glycerol 2-Phosphate	2526	HMDB0002520	2.833715	0.368406518	5.1637525	0.798278796	1.822255414	0.865725187	0.037068245
Glycerol 3-Phosphate	754	HMDB0000126	17.8522075	2.982505153	31.303345	6.240994541	1.753471945	0.810214348	0.078230432
GMP	135398631	HMDB0001397	4.960975	1.095343055	7.9933275	1.129928546	1.611241238	0.688172513	0.02418936
GTP	135398633	HMDB0001273	1.3436075	0.166831896	0.9431275	0.040075421	0.701936764	-0.510587029	0.019037206
Coenzyme A	87642	HMDB0001423	0.628705	0.064905757	0.289705	0.041460452	0.460796399	-1.117798653	0.00874328
Malonyl-CoA	644066	HMDB0001175	0.086935	0.023209445	0.055435	0.011766534	0.637660321	-0.649139984	0.184713101
NAADP	123953	HMDB0255412	0.065145	0.016027753	0.034325	0.002639114	0.526901527	-0.924394733	0.057164793
NAD	5892	HMDB0000902	0.42637	0.036260799	0.43649	0.027516976	1.023735253	0.03384267	0.799750261
NADH	439153	HMDB0001487	0.0399475	0.019818725	0.0488225	0.006991811	1.222166594	0.289440952	0.446212273
NADP	5886	HMDB0000217	0.6238775	0.026670843	0.485105	0.076871576	0.777564506	-0.36296573	0.019863505
NADPH	5884	HMDB0000221	2.0370375	0.215560941	1.3033725	0.047147458	0.639837264	-0.644223078	0.010635998
Nicotinic acid	938	HMDB0001488	1.3530475	0.101314774	1.594835	0.573484378	1.178698457	0.237194685	0.546725857
PEP	1005	HMDB0000263	15.3914325	1.529610481	23.2822475	2.916995024	1.512675802	0.597102821	0.010592272
Phosphocreatine	9548602	HMDB0001511	1.1577	0.137253719	0.6791075	0.109414723	0.586600587	-0.769549579	0.02345275
Ribose 1-phospate	439236	HMDB0001489	11.932	1.423365363	15.7509025	2.518185475	1.320055523	0.400598612	0.170912325
Ribose bisphosphate		HMDB0006336	0.875115	0.17471717	0.49889	0.065642257	0.570085075	-0.810750864	0.01339785
Ribulose 5-phosphate	439184	HMDB0000618	194.5422325	13.64765329	239.08778	31.00111972	1.228976233	0.297457016	0.168076724
Ribulose bisphospate	100923388		1.2619075	0.194306454	0.855475	0.192130962	0.677922114	-0.560808562	0.124802771
Sedoheptulose 1-phosphate	16070031	HMDB0060509	414.0771725	36.85360774	498.2046525	38.18626294	1.203168601	0.266838823	0.011187781
Sedoheptulose 7-phosphate	165007	HMDB0258206	298.5284625	15.63082126	412.573975	25.45687532	1.382025592	0.466784331	0.014332208
Succinyl-CoA	92133	HMDB0001022	0.52839	0.05212244	0.4329875	0.084213112	0.81944681	-0.287277787	0.24210953
UDP	6031	HMDB0000295	2.74442	0.336782076	2.166775	0.35227514	0.78952019	-0.340951935	0.123315454
UDP-acetylglucosamine	445675	HMDB0000290	0.0162	0.00225211	0.011305	0.002384811	0.697839506	-0.519032821	0.041297582
UDP-Glucose/mannose			0.00549	0.001340354	0.003185	0.000321675	0.580145719	-0.785512777	0.074395219
UDP-glucuronicacid	17473	HMDB0000935	0.009815	0.001080243	0.0060575	0.001446295	0.617167601	-0.696265768	0.047361921
UMP	6030	HMDB0000288	6.9216975	0.458588927	8.7588325	1.40583521	1.265416829	0.339612687	0.139542283
UTP	6133	HMDB0000285	0.857025	0.059481559	0.71321	0.106127339	0.83219276	-0.265010358	0.213011585
Erythrose-4P	122357	HMDB0001321	10.1198475	1.581891031	16.4714375	2.933902895	1.627636928	0.702778918	0.060568754
Glucose	5793	HMDB0000122	7374.706108	3544.450144	15067.04727	2604.629141	2.043070876	1.030739253	0.039366451
Glucose 6-phosphate	5958	HMDB0001401	800.0783675	135.2921593	1081.116595	44.16257429	1.351263375	0.434308898	0.047214101
Glycerylaldehyde 3-phosphate	729	HMDB0001112	11.7662725	2.042733218	19.726295	3.341953441	1.676511826	0.74546266	0.063373438
Mannose 6-phosphate	2932	HMDB0029099	143.2413025	23.85421443	199.48594	17.95138006	1.392656563	0.477839525	0.036058731
Ribose	10975657	HMDB0000283	2554.921408	424.0052621	2142.546875	583.4933484	0.838596001	-0.253952145	0.512894415
Ribose 5-phosphate	77982	HMDB0001548	16.877615	2.003606001	23.8125475	2.376818327	1.410895289	0.496610921	0.043974449
Acetoacetic acid	96	HMDB0000060	68.577	3.318978231	57.18425	2.419662412	0.833869227	-0.262106946	0.013182978
a-Hydroxyglutaric acid	439391	HMDB0000606	2.554	0.223645926	2.86325	0.155065107	1.121084573	0.164895117	0.097386587
a-Ketoglutaric acid	51	HMDB0000208	9.1375	0.72885338	9.326	0.754427929	1.020629275	0.029458929	0.832301776
Citric acid	311	HMDB0000094	491.7725	100.8554191	285.675	42.6890996	0.580908855	-0.783616273	0.013350889
Fumaric acid	444972	HMDB0000134	177.6875	27.81205797	243.2625	23.37396669	1.369046782	0.453171746	0.027051452
Glucuronic Acid	94715	HMDB0000127	1.5604275	0.297103509	0.9401925	0.152193443	0.602522386	-0.730913252	0.036138306
Glutaric Acid	743	HMDB0000661	1.773525	0.216761129	1.5645	0.670861413	0.882141498	-0.180918008	0.601970665
Glyceric acid	752	HMDB0000139	338.94	63.0959234	444.0875	86.87358154	1.310224524	0.389814057	0.278401298
Glycolic acid	757	HMDB0000115	122.565	7.318020566	92.685	9.264989207	0.75621099	-0.403139279	0.006874514
Isocitric acid	1198	HMDB0000193	11.20225	1.270274847	10.64925	1.478823413	0.950634917	-0.073036702	0.509007275
Itaconic acid	811	HMDB0002092	0.4570225	0.062459635	0.3569375	0.067050275	0.781006406	-0.356593714	0.092890688
3-Hydroxypropionic Acid	68152	HMDB0000700	16323.125	4918.939017	20803.175	1732.389825	1.274460313	0.349886448	0.303550555
Malic acid	525	HMDB0000744	1096.6575	362.4172849	1883.18	276.6890873	1.717199764	0.780057879	0.065770394
Oxaloacetic acid	970	HMDB0000223	5.42425	0.944189434	2.76175	0.640470286	0.50914873	-0.973840943	0.04685214
Pyruvic acid	1060	HMDB0000243	105.155	11.70960823	127.2725	7.868120408	1.210332367	0.275403277	0.079677807
Saccharic acid	33037	HMDB0000663	0.0788475	0.013718368	0.14062	0.047152913	1.783442722	0.834664882	0.155512298
Succinic acid	1110	HMDB0000254	0.6489775	0.034597592	0.7713125	0.27114797	1.188504224	0.249147031	0.515803186
IPA Analysis Cut off: 0.10
Metabolites unrecognized: 7
