# Supplementary material for: Metabolites and Genes behind Cardiac Metabolic Remodeling in Mice with Type 1 Diabetes Mellitus
Source: Int J Mol Sci. 2022 Jan 26;23(3):1392. doi: 10.3390/ijms23031392 (PMC8835796; doi:10.3390/ijms23031392)
Supplement: Supplementary file 1 [file ijms-23-01392-s001.zip › S2 Whole Genome Sequencing data Akita_per_WT_.xlsx]

## Sheet: data
molecule_class	gene_symbol	Refseq ID	locus	sample_1	sample_2	status	value_1	value_2	log2(fold_change)	fold_change	test_stat	abs_test_stat	p_value	q_value	significant
mRNA	Hmgcs2	NM_008256	chr3:98280430-98310738	S5	S6	OK	3.842	25.671	2.74021	6.68168	8.52058	8.52058	5e-05	0.0137207	yes
mRNA	Rps6ka4	NM_019924	chr19:6829083-6840627	S5	S6	OK	12.9206	185.115	3.84067	14.3271	7.20625	7.20625	5e-05	0.0137207	yes
mRNA	Scd4	NM_183216	chr19:44333325-44346743	S5	S6	OK	2.36712	14.1395	2.57853	5.97329	6.74478	6.74478	5e-05	0.0137207	yes
mRNA	Tfrc	NM_011638	chr16:32608895-32632794	S5	S6	OK	13.4748	44.859	1.73514	3.3291	5.99521	5.99521	5e-05	0.0137207	yes
mRNA	Rcan3	NM_022980	chr4:135412308-135433805	S5	S6	OK	3.05045	77.6634	4.67014	25.4597	5.39195	5.39195	5e-05	0.0137207	yes
mRNA	Ucp3	NM_009464	chr7:100472990-100486432	S5	S6	OK	35.417	86.4432	1.28731	2.44073	4.72518	4.72518	5e-05	0.0137207	yes
mRNA	Angptl4	NM_020581	chr17:33774899-33781575	S5	S6	OK	2.34738	10.186	2.11746	4.33931	4.67554	4.67554	5e-05	0.0137207	yes
mRNA	Otud1	NM_027715	chr2:19658061-19660590	S5	S6	OK	46.421	124.77	1.42643	2.68779	4.30001	4.30001	5e-05	0.0137207	yes
mRNA	Dusp4	NM_176933	chr8:34807609-34819894	S5	S6	OK	0.673292	4.78197	2.8283	7.10237	4.2294	4.2294	5e-05	0.0137207	yes
mRNA	Nr1d1	NM_145434	chr11:98767931-98775377	S5	S6	OK	41.3444	89.7081	1.11755	2.16978	4.00989	4.00989	5e-05	0.0137207	yes
mRNA	Rn45s	NR_046233	chr17:39842996-39848829	S5	S6	OK	81.7712	180.788	1.14463	2.2109	3.79802	3.79802	5e-05	0.0137207	yes
mRNA	Fam210a	NM_153794	chr18:68260184-68300333	S5	S6	OK	128.761	57.5051	-1.16293	0.446603	-3.7891	3.7891	5e-05	0.0137207	yes
mRNA	Pdk4	NM_013743	chr6:5483350-5496278	S5	S6	OK	568.218	1203.78	1.08306	2.11852	3.69761	3.69761	5e-05	0.0137207	yes
mRNA	Myh7	NM_080728	chr14:54968786-54994549	S5	S6	OK	38.0888	111.857	1.55422	2.93674	3.69142	3.69142	5e-05	0.0137207	yes
mRNA	Nr4a2	NM_001139509,NM_013613	chr2:57107225-57124003	S5	S6	OK	7.9823	18.261	1.19389	2.28769	3.68849	3.68849	5e-05	0.0137207	yes
mRNA	Abat	NM_001170978,NM_172961	chr16:8513428-8621567	S5	S6	OK	6.16327	2.49274	-1.30596	0.404451	-3.61545	3.61545	5e-05	0.0137207	yes
mRNA	Nppa	NM_008725	chr4:148000745-148002067	S5	S6	OK	158.384	318.11	1.00609	2.00847	3.57303	3.57303	5e-05	0.0137207	yes
mRNA	Hif1a	NM_010431	chr12:73907866-73947530	S5	S6	OK	41.977	83.7497	0.996485	1.99513	3.56976	3.56976	5e-05	0.0137207	yes
mRNA	Adam19	NM_001291890,NM_001291891,NM_009616	chr11:46054501-46147347	S5	S6	OK	4.22019	8.94177	1.08325	2.11881	3.56222	3.56222	5e-05	0.0137207	yes
mRNA	Acot2	NM_134188	chr12:83987860-83993875	S5	S6	OK	31.896	63.54	0.99429	1.9921	3.55318	3.55318	5e-05	0.0137207	yes
mRNA	Cpt1a	NM_013495	chr19:3323300-3385733	S5	S6	OK	15.49	30.4878	0.976897	1.96822	3.54057	3.54057	5e-05	0.0137207	yes
mRNA	Myot	NM_001033621	chr18:44334073-44355722	S5	S6	OK	56.4384	28.431	-0.989211	0.503753	-3.53053	3.53053	5e-05	0.0137207	yes
mRNA	Nr4a3	NM_001307989,NM_015743	chr4:48045304-48086446	S5	S6	OK	41.897	109.639	1.38784	2.61687	3.46154	3.46154	5e-05	0.0137207	yes
mRNA	Chrna2	NM_144803	chr14:66140959-66152948	S5	S6	OK	0.954845	3.15074	1.72235	3.29974	3.37955	3.37955	5e-05	0.0137207	yes
mRNA	Slc38a2	NM_175121	chr15:96687391-96699698	S5	S6	OK	96.0734	190.167	0.985058	1.97939	3.34422	3.34422	5e-05	0.0137207	yes
mRNA	Erdr1	NM_133362	chrY:90785441-90816465	S5	S6	OK	13.2605	30.7101	1.21158	2.31591	3.3158	3.3158	5e-05	0.0137207	yes
mRNA	Ppm1h	NM_001110218,NM_176919	chr10:122678761-122945793	S5	S6	OK	2.81931	63.0975	4.48417	22.3805	3.28927	3.28927	5e-05	0.0137207	yes
mRNA	Myl1	NM_001113387,NM_021285	chr1:66924295-66945056	S5	S6	OK	35.6001	15.6489	-1.18582	0.439575	-3.28487	3.28487	5e-05	0.0137207	yes
mRNA	Il6	NM_031168	chr5:30013160-30019968	S5	S6	OK	8.3851	21.526	1.36018	2.56717	3.20238	3.20238	5e-05	0.0137207	yes
mRNA	Cnksr3	NM_172546	chr10:7119061-7212237	S5	S6	OK	10.3546	19.7349	0.930471	1.90591	3.1348	3.1348	5e-05	0.0137207	yes
mRNA	Colq	NM_009937	chr14:31523083-31577383	S5	S6	OK	3.26185	7.40998	1.18378	2.27171	3.11018	3.11018	5e-05	0.0137207	yes
mRNA	Atf3	NM_007498	chr1:191170296-191183333	S5	S6	OK	30.9188	63.8444	1.04608	2.06491	3.10442	3.10442	5e-05	0.0137207	yes
mRNA	Stc1	NM_009285	chr14:69029288-69041401	S5	S6	OK	4.3971	9.4195	1.0991	2.14221	3.09711	3.09711	5e-05	0.0137207	yes
mRNA	Lgals4,Lgals6	NM_010706,NM_010707	chr7:28833793-28841703	S5	S6	OK	21.0734	41.4843	0.97714	1.96856	3.08684	3.08684	5e-05	0.0137207	yes
mRNA	Thbs2	NM_011581	chr17:14665499-14694262	S5	S6	OK	6.21701	11.5628	0.895192	1.85987	3.07702	3.07702	5e-05	0.0137207	yes
mRNA	Chd6	NM_173368	chr2:160946977-161109086	S5	S6	OK	19.1419	10.6911	-0.840319	0.558518	-3.02823	3.02823	5e-05	0.0137207	yes
mRNA	Nppb	NM_001287348,NM_008726	chr4:147985787-147987205	S5	S6	OK	168.687	318.322	0.916136	1.88706	2.92051	2.92051	5e-05	0.0137207	yes
mRNA	Slc41a3	NM_001037493,NM_027868	chr6:90604879-90646412	S5	S6	OK	23.8765	42.6308	0.836308	1.78547	2.90793	2.90793	5e-05	0.0137207	yes
mRNA	Hsd17b11	NM_053262	chr5:103989764-104021796	S5	S6	OK	27.651	48.1099	0.799	1.7399	2.75348	2.75348	5e-05	0.0137207	yes
mRNA	Iigp1	NM_001146275,NM_021792	chr18:60376028-60392629	S5	S6	OK	35.2788	20.3776	-0.791818	0.577616	-2.74748	2.74748	5e-05	0.0137207	yes
mRNA	Tlcd1	NM_001291235,NM_001291236,NM_001291237,NM_026708	chr11:78178148-78180819	S5	S6	OK	3.741	38.7595	3.37305	10.3607	1.91534	1.91534	5e-05	0.0137207	yes
mRNA	Fbp2	NM_007994	chr13:62836884-62858370	S5	S6	OK	28.5735	51.1708	0.840642	1.79085	2.84191	2.84191	0.0001	0.0239383	yes
mRNA	Ptp4a1	NM_011200	chr1:30940302-30949755	S5	S6	OK	126.036	218.615	0.794562	1.73454	2.78007	2.78007	0.0001	0.0239383	yes
mRNA	Arc	NM_001276684,NM_018790	chr15:74669080-74672570	S5	S6	OK	6.18704	12.0353	0.959953	1.94524	2.78002	2.78002	0.0001	0.0239383	yes
mRNA	Gm14420	NM_001177568	chr2:177464741-177479194	S5	S6	OK	36.733	21.8506	-0.749402	0.594849	-2.73379	2.73379	0.0001	0.0239383	yes
mRNA	Zfp568	NM_001033355,NM_001167872,NM_001167873	chr7:29983954-30028282	S5	S6	OK	5.23165	9.28713	0.827968	1.77518	2.67516	2.67516	0.0001	0.0239383	yes
mRNA	Igf2	NM_001122736,NM_001122737,NM_010514	chr7:142650767-142670356	S5	S6	OK	10.2411	17.1541	0.744179	1.67503	2.61774	2.61774	0.0001	0.0239383	yes
mRNA	Acot1	NM_012006	chr12:84009501-84017669	S5	S6	OK	3.89397	9.97262	1.35673	2.56104	3.01166	3.01166	0.00015	0.0318425	yes
mRNA	S100a9	NM_001281852,NM_009114	chr3:90692629-90695721	S5	S6	OK	12.3857	30.7747	1.31307	2.4847	2.89398	2.89398	0.00015	0.0318425	yes
mRNA	Zbtb10	NM_177660	chr3:9250566-9285332	S5	S6	OK	4.96786	9.02647	0.861539	1.81697	2.81013	2.81013	0.00015	0.0318425	yes
mRNA	Adra1b	NM_001284380,NM_001284381,NM_007416	chr11:43774604-43901237	S5	S6	OK	8.54361	15.0492	0.816764	1.76146	2.74849	2.74849	0.00015	0.0318425	yes
mRNA	Lars2	NM_153168	chr9:123366939-123462664	S5	S6	OK	20.3545	34.529	0.762462	1.69638	2.74076	2.74076	0.00015	0.0318425	yes
mRNA	Rnf144b	NM_001170643,NM_146042	chr13:47122719-47247991	S5	S6	OK	10.7846	18.9473	0.813022	1.75688	2.68459	2.68459	0.00015	0.0318425	yes
mRNA	Casq1	NM_009813	chr1:172209893-172219895	S5	S6	OK	6.95659	2.70583	-1.36231	0.388959	-3.15556	3.15556	0.0002	0.038139	yes
mRNA	Cacna1h	NM_001163691,NM_021415	chr17:25370552-25433783	S5	S6	OK	1.31628	2.62222	0.994321	1.99214	2.77233	2.77233	0.0002	0.038139	yes
mRNA	Nav2	NM_001111016,NM_175272	chr7:48959072-49610088	S5	S6	OK	8.3273	13.9437	0.743691	1.67446	2.7627	2.7627	0.0002	0.038139	yes
mRNA	Plagl1	NM_009538	chr10:13090787-13131695	S5	S6	OK	2.45605	4.83667	0.977673	1.96929	2.67113	2.67113	0.0002	0.038139	yes
mRNA	Lrrc32	NM_001113379	chr7:98494221-98501830	S5	S6	OK	21.2342	35.9237	0.758544	1.69178	2.57962	2.57962	0.0002	0.038139	yes
mRNA	Fnip2	NM_001162999	chr3:79345375-79567679	S5	S6	OK	5.84831	10.0444	0.780305	1.71749	2.5482	2.5482	0.0002	0.038139	yes
mRNA	2210407C18Rik	NM_144544	chr11:58608205-58613492	S5	S6	OK	16.5235	5.00982	-1.72169	0.303194	-3.35675	3.35675	0.00025	0.0446468	yes
mRNA	Kcne1	NM_008424	chr16:92346000-92359468	S5	S6	OK	3.38286	7.65403	1.17798	2.26259	3.12171	3.12171	0.00025	0.0446468	yes
mRNA	Epc1	NM_001276350,NM_007935,NM_027497	chr18:6435950-6516108	S5	S6	OK	49.6465	20.903	-1.24799	0.421037	-3.07363	3.07363	0.00025	0.0446468	yes
mRNA	Herc3	NM_028705	chr6:58833699-58920396	S5	S6	OK	15.4819	25.6928	0.73078	1.65954	2.57115	2.57115	0.00025	0.0446468	yes
mRNA	Cyp1a1	NM_001136059,NM_009992	chr9:57687927-57703824	S5	S6	OK	0.327283	3.86919	3.56342	11.8222	4.34024	4.34024	0.0003	0.0503776	no
mRNA	Chac1	NM_026929	chr2:119351241-119354327	S5	S6	OK	9.34528	3.80642	-1.2958	0.407309	-2.96484	2.96484	0.0003	0.0503776	no
mRNA	Mical1	NM_001164433,NM_138315	chr10:41476313-41487030	S5	S6	OK	2.6419	5.0194	0.925939	1.89992	2.59226	2.59226	0.0003	0.0503776	no
mRNA	Gbp6	NM_194336	chr5:105270701-105293699	S5	S6	OK	11.5408	6.78958	-0.765351	0.588311	-2.51102	2.51102	0.0003	0.0503776	no
mRNA	Tspan18	NM_183180	chr2:93201759-93334487	S5	S6	OK	4.2634	7.74717	0.861665	1.81713	2.8183	2.8183	0.00035	0.0546924	no
mRNA	Plvap	NM_032398	chr8:71497752-71511769	S5	S6	OK	3.71659	7.88814	1.08571	2.12241	2.76824	2.76824	0.00035	0.0546924	no
mRNA	Npr3	NM_001039181,NM_001286395,NM_008728	chr15:11839895-11907390	S5	S6	OK	4.8065	8.31475	0.790687	1.7299	2.62095	2.62095	0.00035	0.0546924	no
mRNA	Lgr6	NM_001033409	chr1:134986352-135105276	S5	S6	OK	12.553	20.8465	0.731776	1.66068	2.57548	2.57548	0.00035	0.0546924	no
mRNA	Slc27a1	NM_011977	chr8:71568926-71586708	S5	S6	OK	43.2049	69.6342	0.688601	1.61172	2.54279	2.54279	0.00035	0.0546924	no
mRNA	Abra	NM_175456	chr15:41865292-41869720	S5	S6	OK	53.7198	98.6643	0.877074	1.83665	2.76477	2.76477	0.0004	0.0600053	no
mRNA	Fam134b	NM_001034851,NM_001277315,NM_001277316,NM_001277317,NM_001277318,NM_025459	chr15:25843297-25973696	S5	S6	OK	174.456	293.343	0.749727	1.68147	2.55587	2.55587	0.0004	0.0600053	no
mRNA	Phlda1	NM_009344	chr10:111506285-111508649	S5	S6	OK	14.3461	24.0568	0.745785	1.67689	2.40596	2.40596	0.0004	0.0600053	no
mRNA	Ncam1	NM_001081445,NM_001113204,NM_010875	chr9:49502145-49799069	S5	S6	OK	0.690036	1.73292	1.32846	2.51135	2.89669	2.89669	0.00045	0.0657526	no
mRNA	Pdzrn3	NM_018884	chr6:101149606-101377897	S5	S6	OK	12.0189	19.4942	0.697738	1.62196	2.47778	2.47778	0.00045	0.0657526	no
mRNA	Upp1	NM_001159401,NM_001159402,NM_009477	chr11:9118007-9136170	S5	S6	OK	4.64744	10.6647	1.19834	2.29475	2.63332	2.63332	0.0005	0.0712089	no
mRNA	Bdh1	NM_001122683,NM_175177	chr16:31422296-31458901	S5	S6	OK	36.3955	22.7274	-0.679328	0.624456	-2.50511	2.50511	0.0005	0.0712089	no
mRNA	Rftn2	NM_028713	chr1:55170159-55226782	S5	S6	OK	1.80097	3.90889	1.11799	2.17044	2.66067	2.66067	0.00055	0.0763957	no
mRNA	Ppargc1b	NM_133249	chr18:61298135-61400431	S5	S6	OK	7.49576	12.4498	0.731982	1.66091	2.58388	2.58388	0.00055	0.0763957	no
mRNA	Tmem108	NM_178638	chr9:103482935-103761837	S5	S6	OK	0.78614	2.08492	1.40713	2.6521	2.6927	2.6927	0.0006	0.0813325	no
mRNA	Cd74	NM_001042605,NM_010545	chr18:60803848-60812652	S5	S6	OK	164.316	101.49	-0.695139	0.617651	-2.65153	2.65153	0.0006	0.0813325	no
mRNA	Ngf	NM_001112698,NM_013609	chr3:102469918-102521013	S5	S6	OK	11.5483	21.6779	0.90854	1.87715	2.55227	2.55227	0.00065	0.0870613	no
mRNA	Azin1	NM_001102458,NM_001301688,NM_018745	chr15:38487429-38519266	S5	S6	OK	34.5163	54.7547	0.665704	1.58634	2.4297	2.4297	0.0007	0.0926553	no
mRNA	Adamts4	NM_172845	chr1:171250421-171259922	S5	S6	OK	0.713752	2.3315	1.70776	3.26654	2.77851	2.77851	0.00075	0.092728	no
mRNA	Maml3	NM_001004176	chr3:51687612-52105006	S5	S6	OK	1.13573	2.27146	0.999999	2	2.63339	2.63339	0.00075	0.092728	no
mRNA	Acsf2	NM_153807	chr11:94557101-94601786	S5	S6	OK	19.6121	31.9545	0.704269	1.62933	2.59773	2.59773	0.00075	0.092728	no
mRNA	Rhbdl3	NM_139228	chr11:80300911-80355986	S5	S6	OK	5.14712	2.58838	-0.991712	0.502879	-2.50895	2.50895	0.00075	0.092728	no
mRNA	Plin5	NM_001077348,NM_025874	chr17:56111600-56117548	S5	S6	OK	42.8602	68.3853	0.674049	1.59554	2.48123	2.48123	0.00075	0.092728	no
mRNA	Akap12	NM_031185	chr10:4266328-4359471	S5	S6	OK	46.4283	76.9385	0.728702	1.65715	2.35202	2.35202	0.00075	0.092728	no
mRNA	Sh3bp5	NM_011894	chr14:31373963-31436033	S5	S6	OK	32.9591	52.3197	0.66668	1.58741	2.41592	2.41592	0.0008	0.0978348	no
mRNA	Mxd1	NM_010751	chr6:86647044-86669159	S5	S6	OK	2.88088	5.2456	0.864601	1.82083	2.35358	2.35358	0.00085	0.101738	no
mRNA	Mid1ip1	NM_001166635,NM_026524	chrX:10717364-10719702	S5	S6	OK	82.4028	51.9602	-0.665287	0.630564	-2.33518	2.33518	0.00085	0.101738	no
mRNA	Rgma	NM_177740	chr7:73310379-73419899	S5	S6	OK	17.3674	10.5819	-0.714784	0.609297	-2.54258	2.54258	0.0009	0.105478	no
mRNA	G0s2	NM_008059	chr1:193272159-193273188	S5	S6	OK	42.3986	24.2162	-0.808046	0.571156	-2.52831	2.52831	0.0009	0.105478	no
mRNA	Gdf15	NM_011819	chr8:70629393-70631635	S5	S6	OK	2.13801	6.94355	1.6994	3.24767	2.69894	2.69894	0.00095	0.105826	no
mRNA	C7	NM_001243837	chr15:4988761-5063773	S5	S6	OK	5.08248	2.23456	-1.18554	0.439659	-2.60655	2.60655	0.00095	0.105826	no
mRNA	Agtr1a	NM_177322	chr13:30336355-30382867	S5	S6	OK	23.7954	38.8081	0.705677	1.63091	2.46029	2.46029	0.00095	0.105826	no
mRNA	Cenpf	NM_001081363	chr1:189640613-189688086	S5	S6	OK	5.55155	8.78953	0.662895	1.58326	2.38184	2.38184	0.00095	0.105826	no
mRNA	Gpt2	NM_173866	chr8:85492616-85527558	S5	S6	OK	18.9978	11.9828	-0.664863	0.630747	-2.26983	2.26983	0.00095	0.105826	no
mRNA	Fam46a	NM_001160378,NM_001160379	chr9:85320438-85327150	S5	S6	OK	5.29692	9.07164	0.776211	1.71263	2.3849	2.3849	0.001	0.109233	no
mRNA	Cldn5	NM_013805	chr16:18776846-18778262	S5	S6	OK	75.4553	120.532	0.675727	1.5974	2.34112	2.34112	0.001	0.109233	no
mRNA	Btnl9	NM_172793	chr11:49168324-49187089	S5	S6	OK	14.0174	22.6949	0.695151	1.61905	2.31192	2.31192	0.00105	0.113592	no
mRNA	Mpped2	NM_001143683,NM_029837	chr2:106693458-106868360	S5	S6	OK	9.40885	16.3188	0.794443	1.73441	2.47545	2.47545	0.0011	0.116756	no
mRNA	Wt1	NM_144783	chr2:105126528-105173614	S5	S6	OK	7.44801	12.5053	0.747614	1.67901	2.26582	2.26582	0.0011	0.116756	no
mRNA	Frem2	NM_172862	chr3:53513937-53657355	S5	S6	OK	2.49927	1.45415	-0.781336	0.58183	-2.40496	2.40496	0.00115	0.119802	no
mRNA	Slit2	NM_001291227,NM_001291228,NM_178804	chr5:47983154-48306282	S5	S6	OK	1.12416	2.15854	0.941209	1.92014	2.39061	2.39061	0.00115	0.119802	no
mRNA	Heph	NM_001159627,NM_001159628,NM_010417,NM_181273	chrX:96455435-96574484	S5	S6	OK	0.524452	1.65761	1.66022	3.16065	2.60947	2.60947	0.0012	0.122738	no
mRNA	Ccl7	NM_013654	chr11:82045711-82047523	S5	S6	OK	10.0119	20.0932	1.00499	2.00693	2.3111	2.3111	0.0012	0.122738	no
mRNA	Zfp69	NM_001005788	chr4:120930136-120951701	S5	S6	OK	0.498187	1.84165	1.88624	3.6967	2.80213	2.80213	0.00125	0.1267	no
mRNA	Csf3r	NM_001252651,NM_007782	chr4:126024658-126044975	S5	S6	OK	1.30047	2.78764	1.10001	2.14356	2.44517	2.44517	0.0013	0.127185	no
mRNA	Asb4	NM_023048	chr6:5383385-5433021	S5	S6	OK	2.05778	4.25321	1.04747	2.06689	2.41964	2.41964	0.0013	0.127185	no
mRNA	Egln3	NM_028133	chr12:54178980-54203874	S5	S6	OK	47.9762	30.927	-0.633448	0.644632	-2.30043	2.30043	0.0013	0.127185	no
mRNA	Pdgfb	NM_011057	chr15:79995875-80014808	S5	S6	OK	19.3317	30.1989	0.64353	1.56214	2.26787	2.26787	0.0013	0.127185	no
mRNA	Irx2	NM_010574	chr13:72628977-72634194	S5	S6	OK	1.59428	3.7316	1.22689	2.34062	2.53499	2.53499	0.00135	0.127637	no
mRNA	Ednrb	NM_001136061,NM_001276296,NM_007904	chr14:103814614-103844476	S5	S6	OK	22.74	36.0008	0.662796	1.58315	2.31696	2.31696	0.00135	0.127637	no
mRNA	Lbh	NM_029999	chr17:72918304-72941946	S5	S6	OK	256.187	402	0.649999	1.56917	2.3165	2.3165	0.00135	0.127637	no
mRNA	Tnfrsf10b	NM_020275	chr14:69767471-69784411	S5	S6	OK	6.83484	11.4475	0.744052	1.67487	2.28677	2.28677	0.00135	0.127637	no
mRNA	Bri3bp	NM_029752	chr5:125441567-125460885	S5	S6	OK	7.65896	12.0646	0.655562	1.57523	2.26707	2.26707	0.0014	0.130177	no
mRNA	Impact	NM_008378	chr18:12972251-12992948	S5	S6	OK	11.8676	19.2168	0.695341	1.61927	2.25925	2.25925	0.0014	0.130177	no
mRNA	Retsat	NM_026159	chr6:72598627-72607488	S5	S6	OK	26.3818	41.2996	0.646586	1.56546	2.3048	2.3048	0.0016	0.145174	no
mRNA	Gem	NM_010276	chr4:11704446-11714993	S5	S6	OK	9.13493	15.8871	0.79839	1.73916	2.2962	2.2962	0.0016	0.145174	no
mRNA	Sirt1	NM_001159589,NM_019812	chr10:63319004-63339035	S5	S6	OK	7.27059	11.7616	0.693944	1.6177	2.18169	2.18169	0.0016	0.145174	no
mRNA	Slc7a1	NM_001301424,NM_007513	chr5:148327409-148399904	S5	S6	OK	18.4029	28.3768	0.62478	1.54197	2.22435	2.22435	0.00165	0.148513	no
mRNA	Npas2	NM_008719	chr1:39194271-39363240	S5	S6	OK	0.805001	1.88256	1.22563	2.33858	2.43703	2.43703	0.0017	0.151799	no
mRNA	Myc	NM_001177352,NM_001177354	chr15:61985340-61990361	S5	S6	OK	8.28945	13.6695	0.721614	1.64902	2.1981	2.1981	0.00175	0.155033	no
mRNA	Vwf	NM_011708	chr6:125552947-125686679	S5	S6	OK	8.06797	12.4337	0.623974	1.54112	2.27926	2.27926	0.0018	0.156991	no
mRNA	Cox6b2	NM_001289848,NM_001289849,NM_001289850,NM_183405,NM_183406	chr7:4751791-4753094	S5	S6	OK	1.11125	8.82528	2.98946	7.94176	1.69993	1.69993	0.0018	0.156991	no
mRNA	Slc6a6	NM_009320	chr6:91684066-91759063	S5	S6	OK	37.7991	58.1465	0.62134	1.5383	2.26325	2.26325	0.00185	0.158888	no
mRNA	Vwa8	NM_027906,NM_173758	chr14:78849177-79202310	S5	S6	OK	67.795	106.177	0.647218	1.56615	2.22628	2.22628	0.00185	0.158888	no
mRNA	Slc25a22	NM_001177576,NM_026646	chr7:141429748-141437874	S5	S6	OK	18.97	29.5957	0.641671	1.56013	2.26366	2.26366	0.0019	0.160729	no
mRNA	Tbx20	NM_001205085,NM_020496,NM_194263	chr9:24720811-24774303	S5	S6	OK	32.7646	49.584	0.597735	1.51334	2.149	2.149	0.0019	0.160729	no
mRNA	Adamts9	NM_175314	chr6:92772698-92901441	S5	S6	OK	8.87054	13.776	0.635066	1.55301	2.08795	2.08795	0.002	0.167925	no
mRNA	Ech1	NM_016772	chr7:28825337-28832239	S5	S6	OK	981.077	1508.51	0.620687	1.53761	2.18178	2.18178	0.00205	0.170849	no
mRNA	Socs3	NM_007707	chr11:117966086-117969366	S5	S6	OK	9.72921	15.6186	0.682866	1.60533	2.13904	2.13904	0.00215	0.177865	no
mRNA	Pycr2	NM_133705	chr1:180904273-180908088	S5	S6	OK	4.02733	1.58195	-1.34812	0.392804	-2.38037	2.38037	0.00235	0.182344	no
mRNA	A530016L24Rik	NM_177039	chr12:112489447-112499927	S5	S6	OK	15.4886	24.288	0.649037	1.56812	2.34449	2.34449	0.0023	0.182344	no
mRNA	Akap1	NM_001042541,NM_009648	chr11:88830791-88881395	S5	S6	OK	49.5362	74.9541	0.597524	1.51312	2.18702	2.18702	0.00235	0.182344	no
mRNA	Cd200	NM_010818	chr16:45382134-45409053	S5	S6	OK	26.2663	16.8776	-0.638106	0.642557	-2.17093	2.17093	0.00235	0.182344	no
mRNA	Kctd12b	NM_175429	chrX:153685153-153696280	S5	S6	OK	9.11157	14.2167	0.641815	1.56029	2.15932	2.15932	0.00225	0.182344	no
mRNA	Slc16a13	NM_172371	chr11:70216791-70220994	S5	S6	OK	5.63184	10.0231	0.831651	1.77972	2.15518	2.15518	0.0023	0.182344	no
mRNA	Wdr92	NM_178909	chr11:17211892-17235200	S5	S6	OK	80.8673	123.805	0.614436	1.53096	2.11698	2.11698	0.00235	0.182344	no
mRNA	Klhl13	NM_001290476,NM_026167	chrX:23219270-23365082	S5	S6	OK	9.47602	14.9034	0.65329	1.57275	2.10853	2.10853	0.0023	0.182344	no
mRNA	Hsph1	NM_013559	chr5:149616844-149636315	S5	S6	OK	27.256	17.909	-0.605887	0.657066	-2.14652	2.14652	0.0024	0.184948	no
mRNA	Clk1	NM_001042634	chr1:58411987-58424088	S5	S6	OK	30.0893	46.222	0.619327	1.53616	2.15772	2.15772	0.00245	0.187517	no
mRNA	C1qb	NM_009777	chr4:136880144-136886177	S5	S6	OK	58.2688	37.4006	-0.639661	0.641863	-2.24324	2.24324	0.0026	0.195017	no
mRNA	Parm1	NM_145562	chr5:91517699-91623996	S5	S6	OK	73.1964	110.192	0.590171	1.50543	2.16719	2.16719	0.0026	0.195017	no
mRNA	Ttc39b	NM_027238	chr4:83220300-83324189	S5	S6	OK	5.70027	8.80356	0.627057	1.54441	2.15222	2.15222	0.0026	0.195017	no
mRNA	Smim3	NM_134133	chr18:60474190-60501983	S5	S6	OK	9.18085	5.01295	-0.872969	0.546022	-2.19301	2.19301	0.0027	0.201177	no
mRNA	Cdh19	NM_001081386	chr1:110889194-110977372	S5	S6	OK	1.35683	2.94027	1.11571	2.16701	2.25849	2.25849	0.0029	0.213254	no
mRNA	Ccl2	NM_011333	chr11:82035576-82037452	S5	S6	OK	41.4375	66.7234	0.687257	1.61022	2.12284	2.12284	0.0029	0.213254	no
mRNA	Cxcl1	NM_008176	chr5:90891244-90893115	S5	S6	OK	72.1651	112.06	0.634899	1.55283	2.11369	2.11369	0.00305	0.222828	no
mRNA	Pdlim3	NM_016798	chr8:45885484-45919546	S5	S6	OK	7.41137	12.598	0.765382	1.69982	2.16299	2.16299	0.0031	0.22502	no
mRNA	Cx3cl1	NM_009142	chr8:94772179-94782426	S5	S6	OK	3.69546	6.39089	0.790263	1.72939	2.23885	2.23885	0.00315	0.225737	no
mRNA	Mlycd	NM_019966	chr8:119394891-119411088	S5	S6	OK	41.2363	61.308	0.572161	1.48675	2.09575	2.09575	0.00315	0.225737	no
mRNA	Inhbb	NM_008381	chr1:119415464-119422248	S5	S6	OK	1.44764	2.92842	1.01642	2.02289	2.21133	2.21133	0.0032	0.226435	no
mRNA	Leprel4	NM_176830	chr11:100408749-100414819	S5	S6	OK	9.5488	15.6244	0.71041	1.63627	2.19637	2.19637	0.0032	0.226435	no
mRNA	Scn4b	NM_001013390	chr9:45139041-45154061	S5	S6	OK	12.16	18.5669	0.61059	1.52688	2.16124	2.16124	0.00325	0.228536	no
mRNA	Decr1	NM_026172	chr4:15917239-15945507	S5	S6	OK	246.87	368.114	0.576399	1.49112	2.03655	2.03655	0.0034	0.237599	no
mRNA	Rbm3	NM_001166409,NM_001166410,NM_001166411,NM_001293658,NM_016809	chrX:8138974-8147963	S5	S6	OK	66.2242	99.2623	0.583889	1.49888	2.06457	2.06457	0.00345	0.238135	no
mRNA	Prkca	NM_011101	chr11:107933386-108343888	S5	S6	OK	6.4091	9.46928	0.563132	1.47747	1.99777	1.99777	0.00345	0.238135	no
mRNA	Tppp3	NM_026481	chr8:105467491-105471422	S5	S6	OK	16.6464	9.3666	-0.829611	0.56268	-2.20102	2.20102	0.00355	0.242067	no
mRNA	Xirp1	NM_011724	chr9:120013754-120023598	S5	S6	OK	71.9727	111.252	0.628312	1.54575	2.08926	2.08926	0.00355	0.242067	no
mRNA	Tsc22d3	NM_001077364,NM_010286	chrX:140539528-140600522	S5	S6	OK	52.8573	35.069	-0.591907	0.663466	-2.1022	2.1022	0.0036	0.243998	no
mRNA	Col5a3	NM_016919	chr9:20770049-20815034	S5	S6	OK	2.62645	4.32417	0.719309	1.64639	2.30738	2.30738	0.0037	0.24779	no
mRNA	Nudt18	NM_153136	chr14:70577846-70582571	S5	S6	OK	5.31601	3.06178	-0.795972	0.575955	-2.1035	2.1035	0.0037	0.24779	no
mRNA	Rara	NM_001176528,NM_001177302,NM_001177303,NM_009024	chr11:98937695-98974942	S5	S6	OK	4.02093	6.5887	0.712466	1.6386	2.17796	2.17796	0.0038	0.252981	no
mRNA	Klhdc7a	NM_173427	chr4:139962172-139968026	S5	S6	OK	1.594	2.81589	0.820939	1.76656	2.21844	2.21844	0.00385	0.254802	no
mRNA	Grip2	NM_001159507	chr6:91761509-91807393	S5	S6	OK	3.10965	4.98124	0.679752	1.60187	2.11944	2.11944	0.0039	0.256602	no
mRNA	Cxcr2	NM_009909	chr1:74153993-74161246	S5	S6	OK	0.846731	2.13803	1.3363	2.52504	2.25322	2.25322	0.004	0.261651	no
mRNA	Map2k6	NM_011943	chr11:110399121-110513637	S5	S6	OK	2.58821	5.39106	1.05861	2.08293	2.2269	2.2269	0.00415	0.269894	no
mRNA	Cyp1b1	NM_009994	chr17:79706952-79715041	S5	S6	OK	1.21659	2.43608	1.00171	2.00238	2.14045	2.14045	0.00425	0.274809	no
mRNA	Sbk3	NM_001200041	chr7:4965259-4970961	S5	S6	OK	3.95776	6.66064	0.750977	1.68293	2.09735	2.09735	0.00435	0.279668	no
mRNA	Lix1l	NM_001163170	chr3:96601132-96629819	S5	S6	OK	18.485	27.8929	0.593541	1.50895	1.99044	1.99044	0.0046	0.29406	no
mRNA	Ppl	NM_008909	chr16:5086290-5132481	S5	S6	OK	2.18313	1.26553	-0.786654	0.579686	-2.1598	2.1598	0.0047	0.297077	no
mRNA	Ppp2r3d	NM_011154	chr9:124474345-124476862	S5	S6	OK	3.88527	6.83854	0.815673	1.76012	2.03078	2.03078	0.0047	0.297077	no
mRNA	Hspa1l	NM_013558	chr17:34972702-34979228	S5	S6	OK	5.59254	3.19375	-0.808251	0.571073	-2.06467	2.06467	0.0048	0.301703	no
mRNA	Agt	NM_007428	chr8:124556586-124569707	S5	S6	OK	1.69178	3.71704	1.13562	2.19712	2.12889	2.12889	0.0049	0.304585	no
mRNA	Tmem64	NM_181401	chr4:15265819-15286753	S5	S6	OK	14.923	22.3664	0.583801	1.49879	2.00106	2.00106	0.0049	0.304585	no
mRNA	Kcnq4	NM_001081142	chr4:120697472-120747176	S5	S6	OK	0.99991	2.434	1.28346	2.43422	2.15052	2.15052	0.0052	0.319701	no
mRNA	Cep112	NM_029586,NM_029606,NM_145688	chr11:108425265-108860615	S5	S6	OK	5.18335	2.2262	-1.2193	0.429491	-2.02859	2.02859	0.0052	0.319701	no
mRNA	Plxdc2	NM_026162	chr2:16356303-16755839	S5	S6	OK	5.48115	8.20838	0.582618	1.49757	1.97026	1.97026	0.0053	0.323617	no
mRNA	Cdk17	NM_146239	chr10:93160875-93241342	S5	S6	OK	11.298	16.9784	0.587634	1.50278	1.95954	1.95954	0.00535	0.323617	no
mRNA	Rcan1	NM_001081549,NM_019466	chr16:92391950-92466169	S5	S6	OK	68.317	101.254	0.567668	1.48212	1.89087	1.89087	0.00535	0.323617	no
mRNA	Socs2	NM_001168655,NM_001168656,NM_001168657,NM_007706	chr10:95411489-95416857	S5	S6	OK	22.8224	15.12	-0.593996	0.662507	-1.93651	1.93651	0.00545	0.327903	no
mRNA	Ephx2	NM_001271402,NM_001271403,NM_001271421,NM_007940	chr14:66084371-66124522	S5	S6	OK	129.901	188.848	0.539813	1.45378	1.95139	1.95139	0.0055	0.329152	no
mRNA	Etv1	NM_001163154,NM_007960	chr12:38780257-38868215	S5	S6	OK	4.42572	7.09858	0.681619	1.60394	2.015	2.015	0.00555	0.330387	no
mRNA	Errfi1	NM_133753	chr4:150855090-150868880	S5	S6	OK	63.5206	43.4883	-0.546599	0.684633	-1.96658	1.96658	0.0057	0.33753	no
mRNA	Rlim	NM_011276	chrX:103957166-103981284	S5	S6	OK	11.1738	16.3186	0.546396	1.46043	1.94902	1.94902	0.0061	0.359325	no
mRNA	Adamts1	NM_009621	chr16:85793827-85803115	S5	S6	OK	58.374	86.4683	0.566846	1.48128	1.94959	1.94959	0.0062	0.361431	no
mRNA	P4ha1	NM_011030	chr10:59323295-59373304	S5	S6	OK	18.9092	12.7954	-0.563462	0.676676	-1.94682	1.94682	0.0062	0.361431	no
mRNA	Fam212b	NM_001163356,NM_175398	chr3:105704598-105720842	S5	S6	OK	11.4556	7.65541	-0.581498	0.668268	-1.96556	1.96556	0.00625	0.362468	no
mRNA	Ctgf	NM_010217	chr10:24595441-24598682	S5	S6	OK	127.96	187.2	0.548884	1.46296	1.92829	1.92829	0.0067	0.384601	no
mRNA	Hsdl2	NM_001301367,NM_024255	chr4:59581562-59618694	S5	S6	OK	186.891	268.772	0.524183	1.43812	1.86451	1.86451	0.00685	0.391215	no
mRNA	Cdkn1c	NM_001161624,NM_009876	chr7:143458338-143461050	S5	S6	OK	15.8767	10.2457	-0.631889	0.645329	-1.95722	1.95722	0.00695	0.394921	no
mRNA	Bcl3	NM_033601	chr7:19808461-19822755	S5	S6	OK	3.31898	6.09005	0.875714	1.83492	2.00517	2.00517	0.007	0.395764	no
mRNA	Vwa3a	NM_177697	chr7:120739556-120805540	S5	S6	OK	1.90655	3.21867	0.755498	1.68822	1.96824	1.96824	0.00715	0.398241	no
mRNA	Slc3a2	NM_001161413,NM_008577	chr19:8706881-8723369	S5	S6	OK	24.1098	35.3029	0.550167	1.46426	1.91438	1.91438	0.0071	0.398241	no
mRNA	Tob1	NM_009427	chr11:94211453-94215492	S5	S6	OK	47.6577	69.8039	0.550599	1.46469	1.8982	1.8982	0.00715	0.398241	no
mRNA	Pkp4	NM_026361,NM_175464	chr2:59160849-59355205	S5	S6	OK	42.977	61.8368	0.5249	1.43883	1.93324	1.93324	0.0073	0.402609	no
mRNA	Clpx	NM_001044389,NM_011802	chr9:65294259-65330658	S5	S6	OK	42.8198	61.099	0.512872	1.42689	1.84701	1.84701	0.0073	0.402609	no
mRNA	Zfp366	NM_001004149	chr13:99184822-99247032	S5	S6	OK	2.69574	1.27232	-1.08322	0.471974	-2.31664	2.31664	0.0074	0.406134	no
mRNA	Ly6a	NM_001271416,NM_001271417,NM_001271418,NM_001271419,NM_001271446,NM_010738	chr15:74994876-74998031	S5	S6	OK	105.945	72.5085	-0.547096	0.684398	-1.89788	1.89788	0.00755	0.410363	no
mRNA	Btg2	NM_007570	chr1:134074864-134079155	S5	S6	OK	86.7816	129.271	0.574936	1.48961	1.87431	1.87431	0.0078	0.421912	no
mRNA	Impa2	NM_053261	chr18:67289222-67318841	S5	S6	OK	9.55918	15.4226	0.690088	1.61338	1.94209	1.94209	0.0079	0.425277	no
mRNA	Picalm	NM_001252520,NM_001252521,NM_001252522,NM_001252523,NM_001252524,NM_146194	chr7:90130231-90209447	S5	S6	OK	109.236	158.194	0.534241	1.44819	1.8636	1.8636	0.008	0.426578	no
mRNA	Plaur	NM_011113	chr7:24462499-24475873	S5	S6	OK	13.9013	22.0816	0.667629	1.58846	1.83471	1.83471	0.008	0.426578	no
mRNA	Arhgap30	NM_001005508	chr1:171388959-171410239	S5	S6	OK	1.7495	0.910333	-0.94248	0.520339	-2.01012	2.01012	0.00805	0.42722	no
mRNA	Cdh11	NM_009866	chr8:102632994-102785111	S5	S6	OK	1.5687	2.7641	0.817245	1.76203	1.90924	1.90924	0.00815	0.427745	no
mRNA	Dusp27	NM_001033344,NM_001160049	chr1:166098147-166127898	S5	S6	OK	14.3482	20.6524	0.525445	1.43937	1.895	1.895	0.00825	0.427745	no
mRNA	Plce1	NM_019588	chr19:38524196-38785100	S5	S6	OK	5.431	7.8145	0.524938	1.43887	1.87686	1.87686	0.00825	0.427745	no
mRNA	Tesc	NM_021344	chr5:118027823-118061870	S5	S6	OK	68.4308	98.1148	0.519825	1.43378	1.86295	1.86295	0.0082	0.427745	no
mRNA	Tiparp	NM_178892	chr3:65527484-65555518	S5	S6	OK	9.27112	13.6568	0.558807	1.47305	1.85014	1.85014	0.00815	0.427745	no
mRNA	Cd97	NM_001163029,NM_001163030,NM_001163031,NM_011925	chr8:83715176-83741311	S5	S6	OK	29.4191	45.0166	0.613702	1.53018	1.95071	1.95071	0.00835	0.430944	no
mRNA	Tnfaip2	NM_009396	chr12:111442660-111455018	S5	S6	OK	15.5815	22.5698	0.534558	1.4485	1.92392	1.92392	0.00855	0.439251	no
mRNA	Sash1	NM_175155	chr10:8722218-8886070	S5	S6	OK	10.4589	14.9894	0.519206	1.43317	1.88099	1.88099	0.00865	0.442369	no
mRNA	Tmem100	NM_026433	chr11:90030347-90036505	S5	S6	OK	25.7139	37.608	0.54849	1.46256	1.81889	1.81889	0.0088	0.445986	no
mRNA	Igf1	NM_001111274,NM_001111275,NM_001111276,NM_010512,NM_184052	chr10:87859055-87937047	S5	S6	OK	5.14559	3.09948	-0.731311	0.602357	-1.81387	1.81387	0.0088	0.445986	no
mRNA	Nfil3	NM_017373	chr13:52967208-52981039	S5	S6	OK	6.01039	9.84513	0.711953	1.63802	1.902	1.902	0.0089	0.449031	no
mRNA	4930523C07Rik	NM_001162896	chr1:160044379-160078586	S5	S6	OK	10.6941	16.3015	0.608181	1.52435	1.85337	1.85337	0.00895	0.449538	no
mRNA	Xdh	NM_011723	chr17:73883894-73950196	S5	S6	OK	30.8749	21.4497	-0.525473	0.694729	-1.88271	1.88271	0.0091	0.45504	no
mRNA	Tmem144	NM_027495	chr3:79813152-79842662	S5	S6	OK	22.5357	32.8631	0.544256	1.45827	1.82605	1.82605	0.0092	0.458005	no
mRNA	Ace2	NM_001130513,NM_027286	chrX:164139341-164188418	S5	S6	OK	0.610677	1.4652	1.26261	2.3993	1.99168	1.99168	0.00935	0.462269	no
mRNA	Csf1	NM_001113529,NM_001113530,NM_007778	chr3:107741047-107760469	S5	S6	OK	15.8125	10.77	-0.554041	0.681107	-1.90068	1.90068	0.00945	0.462269	no
mRNA	Casc4	NM_001205369,NM_001205370,NM_001205371,NM_177054,NM_199038	chr2:121866969-121936207	S5	S6	OK	5.68119	8.6272	0.602701	1.51856	1.84563	1.84563	0.00945	0.462269	no
mRNA	Gfpt2	NM_013529	chr11:49794154-49838620	S5	S6	OK	26.4941	38.3315	0.532862	1.44679	1.80027	1.80027	0.00945	0.462269	no
mRNA	Fbxo30	NM_001168297,NM_027968	chr10:11281329-11297969	S5	S6	OK	11.6985	17.0384	0.542464	1.45646	1.85123	1.85123	0.0097	0.472445	no
mRNA	Enpp6	NM_177304	chr8:46986924-47094895	S5	S6	OK	1.41334	2.77432	0.973029	1.96295	1.94515	1.94515	0.00975	0.472833	no
mRNA	Gata4	NM_008092	chr14:63198914-63245260	S5	S6	OK	40.6614	57.5262	0.500561	1.41476	1.84611	1.84611	0.0099	0.478047	no
mRNA	Cyp2j9	NM_028979	chr4:96568428-96591485	S5	S6	OK	0.857205	2.12651	1.31078	2.48075	1.96404	1.96404	0.0101	0.481505	no
mRNA	H2-Aa	NM_010378	chr17:34282750-34287771	S5	S6	OK	55.7434	37.8761	-0.557513	0.679472	-1.82813	1.82813	0.0101	0.481505	no
mRNA	Fkbp10	NM_001163481,NM_010221	chr11:100415693-100441089	S5	S6	OK	7.36501	12.542	0.768014	1.70292	1.88712	1.88712	0.01015	0.481847	no
mRNA	Gm6377	NM_001037917	chrX:109196755-109200445	S5	S6	OK	2.25499	0.922954	-1.28879	0.409294	-2.03	2.03	0.01025	0.484549	no
mRNA	Irx5	NM_018826	chr8:92357795-92361456	S5	S6	OK	3.3354	5.57614	0.741406	1.67181	1.87323	1.87323	0.01045	0.485839	no
mRNA	Ogdhl	NM_001081130	chr14:32322018-32347820	S5	S6	OK	46.1374	32.5477	-0.503378	0.705452	-1.83149	1.83149	0.01045	0.485839	no
mRNA	Parp14	NM_001039530	chr16:35832877-35871382	S5	S6	OK	6.88383	4.75897	-0.532563	0.691326	-1.80896	1.80896	0.0104	0.485839	no
mRNA	Fosl2	NM_008037	chr5:32136471-32157839	S5	S6	OK	30.1549	43.3485	0.52359	1.43753	1.77977	1.77977	0.01035	0.485839	no
mRNA	Lgi1	NM_020278	chr19:38264781-38308939	S5	S6	OK	3.61151	2.1488	-0.749068	0.594987	-1.8497	1.8497	0.01055	0.488469	no
mRNA	Slc45a3	NM_001177628,NM_145977	chr1:131962914-131982972	S5	S6	OK	1.6203	0.653835	-1.30926	0.403527	-1.92401	1.92401	0.0106	0.488773	no
mRNA	Icam1	NM_010493	chr9:21015959-21028796	S5	S6	OK	10.2259	15.1915	0.571045	1.48559	1.76841	1.76841	0.01075	0.493666	no
mRNA	Fgf16	NM_030614	chrX:105764476-105776532	S5	S6	OK	5.45893	8.43695	0.628105	1.54553	1.81212	1.81212	0.01095	0.500807	no
mRNA	Ppp1r3b	NM_177741	chr8:35375740-35388137	S5	S6	OK	11.6888	7.94704	-0.556631	0.679885	-1.795	1.795	0.011	0.501057	no
mRNA	Dot1l	NM_199322	chr10:80755205-80794347	S5	S6	OK	9.5094	13.5789	0.513937	1.42794	1.8799	1.8799	0.01105	0.501305	no
mRNA	Thsd4	NM_001040426,NM_172444	chr9:59966930-60511035	S5	S6	OK	0.888121	1.48078	0.737527	1.66732	1.82847	1.82847	0.01115	0.50381	no
mRNA	C1qa	NM_007572	chr4:136895915-136898844	S5	S6	OK	56.1796	39.1347	-0.521597	0.6966	-1.82638	1.82638	0.0112	0.504045	no
mRNA	Slc25a29	NM_181328	chr12:108825877-108835876	S5	S6	OK	4.38979	2.26177	-0.956703	0.515234	-1.85406	1.85406	0.01125	0.504278	no
mRNA	Slc22a3	NM_011395	chr17:12419973-12507704	S5	S6	OK	2.26453	3.88757	0.779659	1.71672	1.81792	1.81792	0.0113	0.504509	no
mRNA	Sema4c	NM_001126047,NM_001304329,NM_001304330	chr1:36548638-36558381	S5	S6	OK	13.2352	19.2279	0.538826	1.45278	1.80091	1.80091	0.0114	0.506962	no
mRNA	Ntn1	NM_008744	chr11:68209363-68386826	S5	S6	OK	28.6887	40.4936	0.497209	1.41148	1.81879	1.81879	0.0115	0.509396	no
mRNA	Spin4	NM_178753	chrX:95022506-95026682	S5	S6	OK	1.25273	2.5682	1.03568	2.05008	1.90349	1.90349	0.0117	0.51022	no
mRNA	Atp13a2	NM_001164366,NM_029097	chr4:140986872-141007701	S5	S6	OK	4.25395	2.66395	-0.675234	0.62623	-1.83681	1.83681	0.0117	0.51022	no
mRNA	Itm2a	NM_008409	chrX:107397194-107403360	S5	S6	OK	6.69538	11.3504	0.76151	1.69526	1.83636	1.83636	0.0117	0.51022	no
mRNA	Stmn2	NM_025285	chr3:8509526-8561604	S5	S6	OK	6.35437	3.67567	-0.789743	0.578448	-1.80006	1.80006	0.0116	0.51022	no
mRNA	Ppargc1a	NM_008904	chr5:51454248-51553921	S5	S6	OK	45.0325	63.6518	0.499234	1.41346	1.75109	1.75109	0.01175	0.510422	no
mRNA	Slc1a5	NM_009201	chr7:16781345-16798274	S5	S6	OK	7.69162	4.85572	-0.663602	0.6313	-1.77151	1.77151	0.0118	0.510622	no
mRNA	Ptprd	NM_011211	chr4:75941236-78211895	S5	S6	OK	1.80716	2.75952	0.610689	1.52699	1.77898	1.77898	0.01185	0.510821	no
mRNA	Atn1	NM_007881	chr6:124742543-124756487	S5	S6	OK	23.2633	32.9467	0.50208	1.41625	1.921	1.921	0.0122	0.514451	no
mRNA	Slc25a34	NM_001013780	chr4:141618824-141623834	S5	S6	OK	86.0661	121.917	0.502387	1.41655	1.90057	1.90057	0.0123	0.514451	no
mRNA	Lingo3	NM_001013758	chr10:80832800-80844039	S5	S6	OK	2.02224	3.50135	0.791961	1.73142	1.82557	1.82557	0.0123	0.514451	no
mRNA	Prrg1	NM_001164275,NM_001289683,NM_027322	chrX:78449609-78583897	S5	S6	OK	6.93855	10.4044	0.584489	1.49951	1.77636	1.77636	0.0121	0.514451	no
mRNA	Dlgap4	NM_001042487,NM_001042488,NM_001277186,NM_001277187,NM_146128	chr2:156613696-156764363	S5	S6	OK	25.4729	35.8022	0.491084	1.4055	1.77428	1.77428	0.0123	0.514451	no
mRNA	Pank1	NM_001114339,NM_023792	chr19:34806935-34879455	S5	S6	OK	13.5366	19.0665	0.494179	1.40851	1.76162	1.76162	0.0121	0.514451	no
mRNA	Thbs1	NM_011580	chr2:118111921-118127133	S5	S6	OK	92.0295	131.071	0.510176	1.42423	1.75428	1.75428	0.0123	0.514451	no
mRNA	Nfia	NM_001122952,NM_001122953,NM_010905	chr4:97567874-98118876	S5	S6	OK	10.6582	14.9692	0.490026	1.40448	1.74497	1.74497	0.0121	0.514451	no
mRNA	A430105I19Rik	NM_001001982	chr2:118754144-118762661	S5	S6	OK	13.5485	9.49338	-0.513144	0.700696	-1.91581	1.91581	0.01265	0.52713	no
mRNA	Gadd45b	NM_008655	chr10:80930090-80932204	S5	S6	OK	8.50008	13.6861	0.687168	1.61011	1.81762	1.81762	0.01275	0.527391	no
mRNA	Litaf	NM_019980	chr16:10959272-10993121	S5	S6	OK	25.4338	36.6188	0.525836	1.43977	1.73349	1.73349	0.01275	0.527391	no
mRNA	Mllt3	NM_001286158,NM_027326,NM_029931	chr4:87769924-88033407	S5	S6	OK	2.63685	3.98098	0.594311	1.50975	1.72312	1.72312	0.0129	0.531641	no
mRNA	C1qtnf9	NM_183175	chr14:60768133-60780869	S5	S6	OK	39.6131	28.2381	-0.488335	0.712848	-1.77359	1.77359	0.01295	0.531753	no
mRNA	Mapk4	NM_172632	chr18:73928485-74064949	S5	S6	OK	2.7712	1.6681	-0.732308	0.601941	-1.83689	1.83689	0.01305	0.533911	no
mRNA	Plat	NM_008872	chr8:22757743-22782848	S5	S6	OK	8.22846	12.184	0.566299	1.48071	1.78111	1.78111	0.0132	0.53422	no
mRNA	Prkag2	NM_001170555,NM_001170556,NM_145401	chr5:24862734-25100642	S5	S6	OK	13.6823	19.9486	0.543976	1.45799	1.78067	1.78067	0.0132	0.53422	no
mRNA	Mtl5	NM_001039657,NM_001039658,NM_001286557,NM_001286558	chr19:3388856-3407823	S5	S6	OK	0.535223	1.55281	1.53667	2.90124	1.68287	1.68287	0.0132	0.53422	no
mRNA	Enpp2	NM_001136077,NM_001285994,NM_001285995,NM_015744	chr15:54838678-54920146	S5	S6	OK	4.10808	6.45107	0.651074	1.57034	1.81194	1.81194	0.01325	0.534322	no
mRNA	Fbxo21	NM_145564	chr5:117976769-118010191	S5	S6	OK	13.1847	18.7233	0.505977	1.42008	1.78762	1.78762	0.01335	0.536432	no
mRNA	Pik3r3	NM_181585	chr4:116221913-116303056	S5	S6	OK	4.1864	6.27183	0.583177	1.49814	1.77087	1.77087	0.0134	0.536525	no
mRNA	Ucp2	NM_011671	chr7:100493357-100499629	S5	S6	OK	58.7715	83.0541	0.498936	1.41317	1.82994	1.82994	0.01345	0.536617	no
mRNA	Ell2	NM_138953	chr13:75707483-75772358	S5	S6	OK	11.5081	16.4259	0.513327	1.42733	1.72035	1.72035	0.0137	0.54466	no
mRNA	Tnnt1	NM_001277903,NM_001277904,NM_011618	chr7:4504569-4515975	S5	S6	OK	17.8782	11.9199	-0.584835	0.666728	-1.73739	1.73739	0.0139	0.550665	no
mRNA	L3mbtl2	NM_001289711,NM_001289712,NM_145993	chr15:81663888-81697287	S5	S6	OK	4.42087	2.6778	-0.72328	0.605718	-1.76008	1.76008	0.014	0.552681	no
mRNA	Arrdc2	NM_027560	chr8:70835137-70839720	S5	S6	OK	6.16563	3.61053	-0.772039	0.58559	-1.85771	1.85771	0.01415	0.556649	no
mRNA	Zfp655	NM_001083958,NM_028298	chr5:145231714-145247306	S5	S6	OK	17.0421	25.4138	0.576512	1.49124	1.7135	1.7135	0.01425	0.55863	no
mRNA	Fasn	NM_007988	chr11:120805957-120824547	S5	S6	OK	4.42791	3.0703	-0.528246	0.693397	-1.78882	1.78882	0.01465	0.56255	no
mRNA	Birc3	NM_007464	chr9:7848700-7873170	S5	S6	OK	5.81682	8.85495	0.606254	1.5223	1.77332	1.77332	0.01505	0.56255	no
mRNA	Aff2	NM_008032	chrX:69360330-69868037	S5	S6	OK	0.762406	1.38927	0.865697	1.82222	1.77118	1.77118	0.0146	0.56255	no
mRNA	Gstm7	NM_026672	chr3:107926333-107931745	S5	S6	OK	38.2503	54.2075	0.503022	1.41718	1.76064	1.76064	0.0148	0.56255	no
mRNA	Csf1r	NM_001037859	chr18:61105571-61131139	S5	S6	OK	12.5523	8.78439	-0.514932	0.699823	-1.74966	1.74966	0.0146	0.56255	no
mRNA	Tubgcp5	NM_146190	chr7:55794147-55831447	S5	S6	OK	4.58787	2.86738	-0.678089	0.624992	-1.72929	1.72929	0.01495	0.56255	no
mRNA	Slc38a1	NM_001166456,NM_001166458,NM_134086	chr15:96571417-96642913	S5	S6	OK	3.68793	5.39057	0.547628	1.46168	1.72691	1.72691	0.0149	0.56255	no
mRNA	Cpxm2	NM_018867	chr7:132042809-132154741	S5	S6	OK	9.05268	6.17406	-0.552127	0.682015	-1.71851	1.71851	0.01485	0.56255	no
mRNA	St3gal5	NM_001035228,NM_011375	chr6:72097607-72154570	S5	S6	OK	35.9113	25.573	-0.489817	0.712116	-1.71633	1.71633	0.015	0.56255	no
mRNA	Lum	NM_008524	chr10:97565500-97572703	S5	S6	OK	26.343	37.0436	0.491802	1.4062	1.71133	1.71133	0.0145	0.56255	no
mRNA	Sltm	NM_025690,NM_026337	chr9:70542777-70592232	S5	S6	OK	14.2693	19.8353	0.475156	1.39007	1.70782	1.70782	0.0146	0.56255	no
mRNA	Agpat9	NM_172715	chr5:100846228-100899102	S5	S6	OK	8.70123	12.8402	0.56137	1.47568	1.70758	1.70758	0.01465	0.56255	no
mRNA	Ptgs2	NM_011198	chr1:150100123-150108012	S5	S6	OK	7.41314	10.8103	0.544248	1.45826	1.70454	1.70454	0.01505	0.56255	no
mRNA	Bhlhe40	NM_011498	chr6:108577035-108666925	S5	S6	OK	55.7776	77.3046	0.47087	1.38594	1.68834	1.68834	0.01495	0.56255	no
mRNA	Ifi44	NM_133871	chr3:151730922-151749959	S5	S6	OK	2.72312	1.4014	-0.958395	0.51463	-1.78039	1.78039	0.01545	0.571772	no
mRNA	Lyz2	NM_017372	chr10:117277540-117282272	S5	S6	OK	125.49	89.9798	-0.479901	0.717028	-1.72818	1.72818	0.0154	0.571772	no
mRNA	Tbc1d4	NM_001081278	chr14:101442359-101609191	S5	S6	OK	21.8988	30.3622	0.471423	1.38648	1.71413	1.71413	0.01545	0.571772	no
mRNA	Jph1	NM_020604	chr1:16994939-17097889	S5	S6	OK	10.8859	15.2628	0.487564	1.40207	1.7101	1.7101	0.0156	0.573544	no
mRNA	Trim8	NM_053100	chr19:46501647-46516455	S5	S6	OK	15.2509	21.3556	0.485716	1.40028	1.70682	1.70682	0.01565	0.573544	no
mRNA	Adamts5	NM_011782	chr16:85858156-85901125	S5	S6	OK	5.34253	7.59744	0.507991	1.42207	1.7141	1.7141	0.0159	0.580815	no
mRNA	Sell	NM_001164059,NM_011346	chr1:164062075-164080785	S5	S6	OK	0.847031	1.96162	1.21155	2.31588	1.74601	1.74601	0.0162	0.58977	no
mRNA	Xrn1	NM_011916	chr9:95954759-96053029	S5	S6	OK	5.2758	7.54764	0.516637	1.43062	1.68756	1.68756	0.01625	0.58977	no
mRNA	Per3	NM_001289877,NM_001289878,NM_011067	chr4:151003654-151044665	S5	S6	OK	7.97516	5.60043	-0.509976	0.702234	-1.70517	1.70517	0.0164	0.591399	no
mRNA	Xiap	NM_001301639,NM_001301641,NM_009688	chrX:42067835-42109664	S5	S6	OK	20.3211	28.1702	0.471195	1.38625	1.68162	1.68162	0.01635	0.591399	no
mRNA	Mybpc2	NM_146189	chr7:44501698-44524669	S5	S6	OK	5.58711	3.70299	-0.593412	0.662774	-1.76194	1.76194	0.0165	0.593104	no
mRNA	Retnlg	NM_181596	chr16:48872607-48874498	S5	S6	OK	3.66557	9.15444	1.32044	2.49741	1.96801	1.96801	0.0168	0.596268	no
mRNA	Papln	NM_001205343,NM_130887	chr12:83763633-83792384	S5	S6	OK	3.80639	5.69869	0.582207	1.49714	1.78737	1.78737	0.0168	0.596268	no
mRNA	Arel1	NM_178065	chr12:84918148-84970886	S5	S6	OK	19.3866	26.8724	0.471063	1.38613	1.70548	1.70548	0.01675	0.596268	no
mRNA	Clock	NM_001289826,NM_001305222,NM_007715	chr5:76183879-76469519	S5	S6	OK	9.51376	13.5358	0.508697	1.42276	1.67715	1.67715	0.01665	0.596268	no
mRNA	Prrg4	NM_178695	chr2:104830740-104849850	S5	S6	OK	0.613357	1.47176	1.26275	2.39952	1.85524	1.85524	0.01695	0.597383	no
mRNA	Smad3	NM_016769	chr9:63646766-63757994	S5	S6	OK	5.16713	7.47907	0.533497	1.44743	1.72877	1.72877	0.01705	0.597383	no
mRNA	Plcb1	NM_001145830,NM_019677	chr2:134786163-135475258	S5	S6	OK	1.69368	2.59429	0.615174	1.53175	1.72818	1.72818	0.0171	0.597383	no
mRNA	Gprc5a	NM_181444	chr6:135065661-135084708	S5	S6	OK	2.87952	5.07155	0.816597	1.76125	1.72189	1.72189	0.0169	0.597383	no
mRNA	Pnrc1	NM_001033225	chr4:33245422-33248787	S5	S6	OK	52.3398	72.571	0.471484	1.38654	1.68852	1.68852	0.01705	0.597383	no
mRNA	Itgav	NM_008402	chr2:83724396-83806917	S5	S6	OK	6.5641	9.19888	0.486862	1.40139	1.65253	1.65253	0.01715	0.597383	no
mRNA	Agpat3	NM_053014	chr10:78271562-78351700	S5	S6	OK	61.631	84.9619	0.463159	1.37856	1.70243	1.70243	0.0173	0.600748	no
mRNA	Gbp5	NM_153564	chr3:142496933-142522344	S5	S6	OK	3.8822	2.30665	-0.751072	0.594161	-1.79027	1.79027	0.0176	0.607416	no
mRNA	Reck	NM_016678	chr4:43875529-43944806	S5	S6	OK	2.35411	3.77467	0.681167	1.60344	1.71803	1.71803	0.0176	0.607416	no
mRNA	Plk2	NM_152804	chr13:110395043-110400843	S5	S6	OK	16.8658	23.4269	0.474067	1.38902	1.64896	1.64896	0.01775	0.610719	no
mRNA	Inmt	NM_009349	chr6:55170626-55174990	S5	S6	OK	7.58281	4.05342	-0.903594	0.534554	-1.76583	1.76583	0.018	0.613536	no
mRNA	Cys1	NM_001004455,NM_001161807,NM_138686	chr12:24665837-24681795	S5	S6	OK	3.15768	1.6671	-0.921528	0.527951	-1.68997	1.68997	0.0179	0.613536	no
mRNA	Pde3a	NM_018779	chr6:141249268-141499351	S5	S6	OK	23.2798	32.0896	0.463024	1.37843	1.67471	1.67471	0.01805	0.613536	no
mRNA	Acadl	NM_007381	chr1:66830838-66863309	S5	S6	OK	936.418	1302.72	0.476301	1.39117	1.65329	1.65329	0.01795	0.613536	no
mRNA	Dpysl3	NM_001136086,NM_001291455,NM_009468	chr18:43320978-43438286	S5	S6	OK	10.0669	13.9595	0.471627	1.38667	1.68101	1.68101	0.01815	0.615077	no
mRNA	Cblb	NM_001033238	chr16:52031548-52208046	S5	S6	OK	4.79155	6.832	0.511815	1.42584	1.67756	1.67756	0.01845	0.623366	no
mRNA	Vcam1	NM_011693	chr3:116110019-116129688	S5	S6	OK	6.77175	9.86089	0.542188	1.45618	1.65803	1.65803	0.0186	0.626553	no
mRNA	Folr2	NM_001303231,NM_001303239,NM_008035	chr7:101839987-101857190	S5	S6	OK	13.0429	8.00527	-0.704242	0.613765	-1.73875	1.73875	0.0193	0.629018	no
mRNA	Lrg1	NM_029796	chr17:56119677-56121946	S5	S6	OK	30.3636	43.2771	0.51126	1.4253	1.72674	1.72674	0.0191	0.629018	no
mRNA	Slc25a42	NM_001007570	chr8:70184339-70212281	S5	S6	OK	30.854	42.6237	0.466199	1.38146	1.7245	1.7245	0.01875	0.629018	no
mRNA	Aqp7	NM_007473	chr4:41033073-41048136	S5	S6	OK	9.52738	14.1365	0.569276	1.48378	1.71082	1.71082	0.0188	0.629018	no
mRNA	Mfsd7c	NM_145447	chr12:85746538-85813585	S5	S6	OK	1.69861	2.96043	0.801452	1.74285	1.71	1.71	0.0189	0.629018	no
mRNA	Inpp5j	NM_172439	chr11:3494271-3504821	S5	S6	OK	13.1811	9.32255	-0.49967	0.707266	-1.70772	1.70772	0.0194	0.629018	no
mRNA	Prodh	NM_011172	chr16:18071725-18089190	S5	S6	OK	9.54338	6.26007	-0.608322	0.655959	-1.70326	1.70326	0.01895	0.629018	no
mRNA	Phactr1	NM_001005740,NM_001005748,NM_001302635,NM_001302636	chr13:42680798-43138512	S5	S6	OK	1.65142	2.7	0.709255	1.63496	1.66506	1.66506	0.01935	0.629018	no
mRNA	Lrrc1	NM_001146048,NM_172528	chr9:77430822-77544852	S5	S6	OK	10.341	14.7987	0.5171	1.43107	1.65978	1.65978	0.01925	0.629018	no
mRNA	Rasgef1b	NM_145839,NM_181318	chr5:99217419-99252927	S5	S6	OK	7.36048	10.8812	0.563972	1.47833	1.65868	1.65868	0.01915	0.629018	no
mRNA	Ctss	NM_001267695,NM_021281	chr3:95526785-95556405	S5	S6	OK	20.1986	13.6819	-0.561986	0.677369	-1.64659	1.64659	0.0193	0.629018	no
mRNA	Zfand4	NM_001290338,NM_001290339,NM_001309446	chr6:116264218-116330304	S5	S6	OK	0.704675	1.49904	1.08901	2.12728	1.63929	1.63929	0.0193	0.629018	no
mRNA	Pik3c2a	NM_011083	chr7:116337275-116443458	S5	S6	OK	4.57592	6.43933	0.49285	1.40722	1.6389	1.6389	0.0194	0.629018	no
mRNA	H2-Q7	NM_001198560,NM_001198561,NM_010394	chr17:35439154-35443773	S5	S6	OK	6.66497	3.62347	-0.879226	0.543659	-1.75628	1.75628	0.0197	0.633069	no
mRNA	Afap1	NM_027373	chr5:35893318-36003922	S5	S6	OK	5.16682	7.30381	0.499373	1.4136	1.68108	1.68108	0.0197	0.633069	no
mRNA	Chkb,Cpt1b	NM_007692,NM_009948	chr15:89416404-89429927	S5	S6	OK	293.942	405.043	0.462544	1.37797	1.66075	1.66075	0.0197	0.633069	no
mRNA	Rtel1	NM_001001882,NM_001166665,NM_001166666,NM_001166667,NM_001166668	chr2:181319723-181356616	S5	S6	OK	1.55785	2.52314	0.695658	1.61963	1.59799	1.59799	0.01975	0.633069	no
mRNA	Rpph1	NR_002142	chr14:50807446-50807771	S5	S6	OK	0	1.71455	inf	#DIV/0!	#NAME?	#NAME?	0.0199	0.634263	no
mRNA	Tmem171	NM_001025606	chr13:98686237-98694831	S5	S6	OK	3.15748	5.77891	0.872024	1.83023	1.68786	1.68786	0.0199	0.634263	no
mRNA	Srpx2	NM_001083895,NM_026838	chrX:133908424-133932446	S5	S6	OK	3.04525	4.77101	0.647735	1.56671	1.68047	1.68047	0.02	0.635444	no
mRNA	Ckap4	NM_175451	chr10:84526304-84533888	S5	S6	OK	12.4034	17.305	0.480449	1.39518	1.60929	1.60929	0.02005	0.635444	no
mRNA	Ptbp2	NM_019550	chr3:119718741-119783388	S5	S6	OK	8.85153	12.774	0.529209	1.44314	1.6536	1.6536	0.02025	0.638187	no
mRNA	Mef2a	NM_001033713,NM_001291191,NM_001291195,NM_001291196	chr7:67231162-67372858	S5	S6	OK	88.8576	122.128	0.45883	1.37442	1.60936	1.60936	0.02025	0.638187	no
mRNA	Hemk1	NM_133984	chr9:107327081-107338350	S5	S6	OK	6.0422	3.73198	-0.695131	0.617653	-1.68463	1.68463	0.0204	0.641118	no
mRNA	Zfp874a	NM_177712	chr13:67440430-67451624	S5	S6	OK	1.26812	2.41978	0.93218	1.90816	1.67997	1.67997	0.02055	0.644034	no
mRNA	Tenc1	NM_153533	chr15:102102987-102116401	S5	S6	OK	62.6118	85.78	0.454206	1.37003	1.69219	1.69219	0.0207	0.64514	no
mRNA	Chordc1	NM_025844	chr9:18292266-18314000	S5	S6	OK	37.9109	27.4733	-0.464581	0.724681	-1.64213	1.64213	0.0207	0.64514	no
mRNA	Alox12	NM_007440	chr11:70241454-70255341	S5	S6	OK	2.46026	3.98498	0.695762	1.61974	1.68331	1.68331	0.02085	0.646235	no
mRNA	Atrnl1	NM_181415	chr19:57611033-58133340	S5	S6	OK	5.5865	7.86267	0.493076	1.40744	1.62956	1.62956	0.0208	0.646235	no
mRNA	Cmklr1	NM_008153	chr5:113612354-113650390	S5	S6	OK	12.5474	8.81662	-0.509092	0.702665	-1.67051	1.67051	0.02125	0.656053	no
mRNA	Hook2	NM_001167991,NM_133255	chr8:84990594-85003364	S5	S6	OK	1.21733	2.21184	0.861522	1.81696	1.64397	1.64397	0.0214	0.656053	no
mRNA	Pitpnc1	NM_145823	chr11:107207891-107470720	S5	S6	OK	20.4926	28.0189	0.451294	1.36727	1.63622	1.63622	0.0214	0.656053	no
mRNA	Sybu	NM_001032727,NM_001285840,NM_001285841,NM_001285842,NM_001285843,NM_001285844,NM_176998,NM_178765	chr15:44671855-44805829	S5	S6	OK	2.07407	3.89682	0.909837	1.87883	1.57796	1.57796	0.0213	0.656053	no
mRNA	Rftn1	NM_181397	chr17:49993306-50190497	S5	S6	OK	15.0364	20.8617	0.472395	1.38741	1.65307	1.65307	0.0215	0.657327	no
mRNA	Pi15	NM_053191	chr1:17601900-17630939	S5	S6	OK	1.39449	2.29304	0.71752	1.64436	1.66849	1.66849	0.02175	0.663169	no
mRNA	S100a8	NM_013650	chr3:90669070-90670034	S5	S6	OK	18.8687	34.2551	0.860326	1.81545	1.6533	1.6533	0.022	0.665382	no
mRNA	Comt	NM_001111062,NM_001111063,NM_007744	chr16:18348181-18479073	S5	S6	OK	67.4055	95.7346	0.506174	1.42028	1.62148	1.62148	0.022	0.665382	no
mRNA	Obfc1	NM_175360	chr19:47501047-47537020	S5	S6	OK	8.43658	5.47676	-0.623335	0.649168	-1.61756	1.61756	0.0219	0.665382	no
mRNA	Lipe	NM_001039507,NM_010719	chr7:25376818-25566417	S5	S6	OK	14.7465	22.0961	0.583417	1.4984	1.7081	1.7081	0.0221	0.666614	no
mRNA	Zfp385a	NM_013866	chr15:103313894-103340086	S5	S6	OK	5.92424	3.81442	-0.635167	0.643867	-1.71968	1.71968	0.0224	0.673857	no
mRNA	Cpeb4	NM_001290676,NM_001290678,NM_026252	chr11:31870939-31935635	S5	S6	OK	27.4238	37.5831	0.454656	1.37046	1.60948	1.60948	0.0228	0.684061	no
mRNA	Zkscan6	NM_001302374,NM_001302375,NM_026107	chr11:65807174-65829239	S5	S6	OK	1.44306	2.5726	0.834097	1.78274	1.63667	1.63667	0.023	0.687893	no
mRNA	Lpcat3	NM_145130	chr6:124663103-124712178	S5	S6	OK	22.1213	31.7831	0.522821	1.43676	1.57957	1.57957	0.02305	0.687893	no
mRNA	F830016B08Rik	NM_001101475	chr18:60293379-60303016	S5	S6	OK	8.55102	5.90761	-0.533523	0.690866	-1.62274	1.62274	0.02315	0.689049	no
mRNA	Frzb	NM_011356	chr2:80411969-80447396	S5	S6	OK	1.84611	3.22347	0.804125	1.74609	1.66099	1.66099	0.0239	0.697736	no
mRNA	Ccnj	NM_172839	chr19:40831278-40848570	S5	S6	OK	2.43596	1.33702	-0.865463	0.548868	-1.65596	1.65596	0.02375	0.697736	no
mRNA	Aqp8	NM_001109045,NM_007474	chr7:123462293-123468003	S5	S6	OK	1.97962	4.0178	1.02119	2.02958	1.65094	1.65094	0.0239	0.697736	no
mRNA	Ace	NM_001281819,NM_009598,NM_207624	chr11:105965606-105989964	S5	S6	OK	20.357	14.9632	-0.444105	0.73504	-1.62388	1.62388	0.0238	0.697736	no
mRNA	Oas2	NM_145227	chr5:120730332-120749848	S5	S6	OK	3.1333	1.94971	-0.684419	0.622254	-1.62192	1.62192	0.02395	0.697736	no
mRNA	Cd36	NM_001159555,NM_001159556,NM_001159557,NM_001159558,NM_007643	chr5:17781689-17888959	S5	S6	OK	931.28	1292.15	0.47249	1.3875	1.61107	1.61107	0.024	0.697736	no
mRNA	Ifi205	NM_172648	chr1:174011997-174031755	S5	S6	OK	10.8583	7.25403	-0.581944	0.668063	-1.59821	1.59821	0.02385	0.697736	no
mRNA	Atp2a3	NM_001163336,NM_001163337,NM_016745	chr11:72961168-72993043	S5	S6	OK	4.08269	5.93158	0.538895	1.45286	1.64389	1.64389	0.02425	0.70138	no
mRNA	Hdc	NM_008230	chr2:126593659-126618678	S5	S6	OK	1.77215	3.10513	0.809154	1.75218	1.62206	1.62206	0.0242	0.70138	no
mRNA	Scn4a	NM_133199	chr11:106318592-106349390	S5	S6	OK	5.81549	8.06998	0.472665	1.38767	1.64311	1.64311	0.02445	0.701752	no
mRNA	Dock7	NM_001290636,NM_026082	chr4:98936658-99120915	S5	S6	OK	3.05295	4.4334	0.538206	1.45217	1.59479	1.59479	0.0244	0.701752	no
mRNA	Cirh1a	NM_011574	chr8:106893639-106923094	S5	S6	OK	14.4058	20.2387	0.490471	1.4049	1.57262	1.57262	0.02435	0.701752	no
mRNA	Patl1	NM_172635	chr19:11912398-11945096	S5	S6	OK	20.0588	27.1095	0.434565	1.3515	1.55773	1.55773	0.0251	0.718575	no
mRNA	Fndc1	NM_001081416	chr17:7738567-7804974	S5	S6	OK	3.80924	5.33448	0.485844	1.40041	1.60078	1.60078	0.0253	0.722463	no
mRNA	D930015E06Rik	NM_172681	chr3:83898286-84040161	S5	S6	OK	7.0242	9.76901	0.475878	1.39076	1.60918	1.60918	0.02555	0.727337	no
mRNA	Eea1	NM_001001932	chr10:95940662-96045518	S5	S6	OK	10.5213	14.2228	0.434889	1.35181	1.56588	1.56588	0.0256	0.727337	no
mRNA	Gpr124	NM_054044	chr8:27085840-27123436	S5	S6	OK	3.05466	4.49078	0.555954	1.47014	1.64287	1.64287	0.02575	0.728918	no
mRNA	Egflam	NM_001289496,NM_001289498,NM_178748	chr15:7206119-7398395	S5	S6	OK	4.73781	3.21539	-0.559227	0.678666	-1.62878	1.62878	0.0258	0.728918	no
mRNA	Efemp1	NM_146015	chr11:28853204-28926743	S5	S6	OK	8.27333	5.42492	-0.608866	0.655712	-1.5858	1.5858	0.02585	0.728918	no
mRNA	Mpeg1	NM_010821	chr19:12460778-12465285	S5	S6	OK	4.72605	3.11998	-0.599098	0.660167	-1.62479	1.62479	0.02605	0.729076	no
mRNA	Paqr7	NM_001285845,NM_001285846,NM_001285847,NM_001285849,NM_027995	chr4:134496760-134510237	S5	S6	OK	7.85074	5.38729	-0.543268	0.686214	-1.6054	1.6054	0.026	0.729076	no
mRNA	Myom2	NM_008664	chr8:15057652-15133419	S5	S6	OK	480.181	658.301	0.45517	1.37094	1.53998	1.53998	0.026	0.729076	no
mRNA	Slamf9	NM_029612	chr1:172475359-172478409	S5	S6	OK	4.09066	1.96413	-1.05844	0.48015	-1.64301	1.64301	0.02635	0.735642	no
mRNA	Kcna5	NM_145983	chr6:126532550-126535555	S5	S6	OK	16.5063	11.9471	-0.466362	0.72379	-1.5842	1.5842	0.0265	0.736177	no
mRNA	Lrtm1	NM_176920	chr14:28904942-29721864	S5	S6	OK	133.538	98.514	-0.438855	0.737723	-1.55376	1.55376	0.0265	0.736177	no
mRNA	Rin3	NM_001161365,NM_177620	chr12:102283073-102390854	S5	S6	OK	7.79277	5.51768	-0.498075	0.708051	-1.61649	1.61649	0.0267	0.739906	no
mRNA	Dstn	NM_019771	chr2:143915330-143943324	S5	S6	OK	155.901	210.796	0.435214	1.35211	1.57648	1.57648	0.02685	0.741794	no
mRNA	Tmem150c	NM_182841	chr5:100077872-100159808	S5	S6	OK	5.08232	3.39471	-0.582199	0.667945	-1.57648	1.57648	0.0269	0.741794	no
mRNA	Etl4	NM_001081006,NM_001177630,NM_001177631,NM_029895,NM_178059	chr2:20289912-20810535	S5	S6	OK	13.9013	18.9006	0.443212	1.35963	1.62585	1.62585	0.027	0.742731	no
mRNA	Gchfr	NM_177157	chr2:119167787-119172389	S5	S6	OK	7.82194	3.3018	-1.24427	0.42212	-1.68935	1.68935	0.0273	0.745072	no
mRNA	Epha2	NM_010139	chr4:141301220-141329384	S5	S6	OK	4.7722	6.86808	0.525253	1.43919	1.57097	1.57097	0.02735	0.745072	no
mRNA	Rybp	NM_019743	chr6:100228564-100287358	S5	S6	OK	9.54835	13.267	0.474519	1.38945	1.54951	1.54951	0.0273	0.745072	no
mRNA	Cacna1s	NM_001081023,NM_014193	chr1:136052900-136119822	S5	S6	OK	2.86898	4.09436	0.513098	1.42711	1.54639	1.54639	0.02735	0.745072	no
mRNA	Popdc2	NM_001081984,NM_022318	chr16:38362189-38378216	S5	S6	OK	252.823	342.006	0.435893	1.35275	1.56435	1.56435	0.02755	0.746904	no
mRNA	2310022B05Rik	NM_175149	chr8:124635755-124663369	S5	S6	OK	19.8334	26.79	0.433759	1.35075	1.55852	1.55852	0.02755	0.746904	no
mRNA	Ifi27l2a	NM_001281830,NM_029803	chr12:103433872-103443680	S5	S6	OK	21.6594	8.55659	-1.33989	0.395052	-1.67674	1.67674	0.028	0.746971	no
mRNA	Fam107a	NM_183187	chr14:8296277-8309776	S5	S6	OK	3.95243	2.5591	-0.627103	0.647475	-1.63402	1.63402	0.0281	0.746971	no
mRNA	Angel1	NM_144524	chr12:86700501-86726460	S5	S6	OK	1.14888	2.0322	0.822808	1.76885	1.63109	1.63109	0.028	0.746971	no
mRNA	Ifrd1	NM_013562	chr12:40203128-40223189	S5	S6	OK	50.0433	68.5375	0.453717	1.36956	1.61328	1.61328	0.0278	0.746971	no
mRNA	Setd5	NM_028385	chr6:113077638-113153424	S5	S6	OK	12.1451	16.4399	0.43682	1.35362	1.59928	1.59928	0.0279	0.746971	no
mRNA	Ddc	NM_001190448,NM_016672	chr11:11814100-11898144	S5	S6	OK	2.82792	1.44783	-0.96585	0.511977	-1.59589	1.59589	0.02815	0.746971	no
mRNA	Rbbp9	NM_015754	chr2:144542264-144550859	S5	S6	OK	6.72911	9.92757	0.561025	1.47532	1.59093	1.59093	0.0281	0.746971	no
mRNA	Gpam	NM_008149	chr19:55069733-55099447	S5	S6	OK	82.2122	110.858	0.431288	1.34844	1.57271	1.57271	0.0279	0.746971	no
mRNA	Obsl1	NM_178884	chr1:75485824-75506452	S5	S6	OK	15.4167	11.4871	-0.424476	0.745108	-1.53588	1.53588	0.028	0.746971	no
mRNA	Ky	NM_024291	chr9:102506137-102546239	S5	S6	OK	5.90412	4.16483	-0.503466	0.705411	-1.6338	1.6338	0.02865	0.751369	no
mRNA	H2-Ab1	NM_207105	chr17:34263226-34269418	S5	S6	OK	58.7179	43.1644	-0.443956	0.735115	-1.59136	1.59136	0.0287	0.751369	no
mRNA	Emilin2	NM_145158	chr17:71252175-71310965	S5	S6	OK	20.0603	14.9221	-0.426898	0.743862	-1.57663	1.57663	0.02855	0.751369	no
mRNA	Sema6d	NM_001290997,NM_001291000,NM_172537,NM_199238,NM_199239,NM_199240,NM_199241	chr2:124089968-124667789	S5	S6	OK	9.19595	12.467	0.439042	1.35571	1.56046	1.56046	0.02885	0.751369	no
mRNA	Arl5b	NM_029466	chr2:15055361-15079191	S5	S6	OK	18.2179	24.9909	0.456046	1.37178	1.55956	1.55956	0.0286	0.751369	no
mRNA	Gadd45a	NM_007836	chr6:67035095-67080652	S5	S6	OK	12.0367	18.2878	0.603446	1.51934	1.53802	1.53802	0.02875	0.751369	no
mRNA	Rab11b	NM_008997	chr17:33742483-33760486	S5	S6	OK	40.5221	54.2825	0.42178	1.33958	1.5292	1.5292	0.02885	0.751369	no
mRNA	Spty2d1	NM_175318	chr7:46990395-47008414	S5	S6	OK	6.08457	8.40067	0.465351	1.38065	1.51768	1.51768	0.02855	0.751369	no
mRNA	Btbd7	NM_172806	chr12:102784647-102878406	S5	S6	OK	8.55472	11.7397	0.456597	1.37231	1.54609	1.54609	0.029	0.751795	no
mRNA	Crlf2	NM_001164735,NM_016715	chr5:109554708-109558993	S5	S6	OK	4.83469	2.69995	-0.840492	0.558454	-1.53379	1.53379	0.02895	0.751795	no
mRNA	AI118078	NM_172923	chr9:55326948-55438344	S5	S6	OK	2.63602	1.46322	-0.849214	0.555087	-1.62826	1.62826	0.02915	0.753507	no
mRNA	Spats2l	NM_001164566,NM_144882	chr1:57774860-57948397	S5	S6	OK	3.45512	5.08393	0.557211	1.47142	1.5642	1.5642	0.0292	0.753507	no
mRNA	Emb	NM_010330	chr13:117220572-117274415	S5	S6	OK	0.9294	1.86852	1.00752	2.01046	1.57724	1.57724	0.02945	0.756488	no
mRNA	Ets2	NM_011809	chr16:95702406-95721049	S5	S6	OK	44.8816	60.1527	0.422507	1.34025	1.53975	1.53975	0.0294	0.756488	no
mRNA	Cxcl5	NM_009141	chr5:90759297-90761625	S5	S6	OK	0.499246	2.36126	2.24173	4.72965	2.87139	2.87139	0.02955	0.757328	no
mRNA	Rgs18	NM_022881	chr1:144752840-144775421	S5	S6	OK	1.17724	2.42406	1.04202	2.0591	1.61475	1.61475	0.02965	0.75772	no
mRNA	Dusp10	NM_022019	chr1:184034460-184075636	S5	S6	OK	5.872	8.64537	0.558076	1.4723	1.5862	1.5862	0.0297	0.75772	no
mRNA	Kcne4	NM_021342	chr1:78816948-78820025	S5	S6	OK	2.24554	3.82261	0.767495	1.70231	1.57528	1.57528	0.03	0.763643	no
mRNA	Zc3h6	NM_178404	chr2:128967401-129018563	S5	S6	OK	2.60085	3.83091	0.558703	1.47295	1.56007	1.56007	0.0303	0.768608	no
mRNA	Zfp11	NM_172462	chr5:129654594-129670088	S5	S6	OK	1.19636	1.98279	0.728877	1.65735	1.54551	1.54551	0.0304	0.768608	no
mRNA	Sh2b3	NM_001306126,NM_001306127,NM_001306128,NM_008507	chr5:121815480-121836859	S5	S6	OK	16.5247	22.2847	0.431428	1.34857	1.53023	1.53023	0.0304	0.768608	no
mRNA	Igfbp6	NM_008344	chr15:102144185-102149512	S5	S6	OK	7.66112	4.73241	-0.694981	0.617718	-1.60615	1.60615	0.03055	0.768944	no
mRNA	Dsg2	NM_007883	chr18:20558115-20604526	S5	S6	OK	33.5435	44.8457	0.418937	1.33694	1.51548	1.51548	0.0305	0.768944	no
mRNA	Myl6b	NM_172259	chr10:128494156-128498685	S5	S6	OK	2.32303	0.806221	-1.52676	0.347056	-1.84079	1.84079	0.03085	0.772103	no
mRNA	Zfp202	NM_030713	chr9:40192315-40213604	S5	S6	OK	0.803338	1.45705	0.858973	1.81374	1.58646	1.58646	0.03095	0.772103	no
mRNA	Spry2	NM_011897	chr14:105891946-105896819	S5	S6	OK	15.3257	21.2837	0.473793	1.38876	1.50839	1.50839	0.0309	0.772103	no
mRNA	Plekhb1	NM_001163182,NM_001163183,NM_001163184,NM_001163185,NM_001163186,NM_001163187,NM_001291336,NM_013746	chr7:100643895-100662394	S5	S6	OK	1.47235	2.74614	0.899284	1.86514	1.33415	1.33415	0.0309	0.772103	no
mRNA	Tubb1	NM_001080971	chr2:174450594-174458380	S5	S6	OK	1.39388	2.63543	0.918929	1.89072	1.54946	1.54946	0.03135	0.778629	no
mRNA	Lrrc39	NM_027321,NM_175413	chr3:116562972-116630986	S5	S6	OK	62.1762	85.0473	0.451903	1.36784	1.50874	1.50874	0.03155	0.78187	no
mRNA	Qsox2	NM_001302956,NM_153559	chr2:26209123-26237399	S5	S6	OK	9.30118	6.42424	-0.533889	0.690691	-1.56494	1.56494	0.0317	0.782142	no
mRNA	Slc46a3	NM_027872	chr5:147878440-147894802	S5	S6	OK	6.74485	4.39739	-0.617139	0.651963	-1.55371	1.55371	0.0317	0.782142	no
mRNA	Bst2	NM_198095	chr8:71534261-71537437	S5	S6	OK	20.2706	13.2105	-0.617709	0.651707	-1.50804	1.50804	0.03195	0.786585	no
mRNA	Plekhf1	NM_024413	chr7:38220653-38227994	S5	S6	OK	10.978	7.17663	-0.613236	0.653728	-1.59611	1.59611	0.03215	0.789781	no
mRNA	Rrad	NM_019662	chr8:104628065-104631321	S5	S6	OK	116.205	156.219	0.426902	1.34434	1.54428	1.54428	0.03235	0.791239	no
mRNA	Kctd12	NM_177715	chr14:102976580-102982637	S5	S6	OK	15.9339	21.4315	0.42763	1.34503	1.52813	1.52813	0.0323	0.791239	no
mRNA	Itga8	NM_001001309	chr2:12106659-12312315	S5	S6	OK	1.44196	2.22923	0.628512	1.54597	1.5343	1.5343	0.03255	0.792187	no
mRNA	Ms4a6c	NM_001166376,NM_028595	chr19:11469367-11482196	S5	S6	OK	6.41961	3.52557	-0.86463	0.549188	-1.51358	1.51358	0.0326	0.792187	no
mRNA	Gls	NM_001081081,NM_001113383	chr1:52163449-52233232	S5	S6	OK	23.3068	31.1706	0.41943	1.3374	1.50702	1.50702	0.0325	0.792187	no
mRNA	Alg8	NM_199035	chr7:97371616-97392158	S5	S6	OK	3.53129	1.83843	-0.941725	0.520611	-1.56838	1.56838	0.03275	0.794117	no
mRNA	Mapk6	NM_015806,NM_027418	chr9:75386781-75410016	S5	S6	OK	19.2556	25.7613	0.419922	1.33786	1.50455	1.50455	0.03295	0.797248	no
mRNA	Ptx3	NM_008987	chr3:66053557-66296837	S5	S6	OK	2.84437	5.228	0.878151	1.83802	1.61854	1.61854	0.03375	0.798916	no
mRNA	Wif1	NM_011915	chr10:121034003-121100642	S5	S6	OK	1.83889	3.28265	0.836027	1.78513	1.59812	1.59812	0.0334	0.798916	no
mRNA	Edn1	NM_010104	chr13:42301269-42307989	S5	S6	OK	2.15778	1.10804	-0.961533	0.513509	-1.58545	1.58545	0.0336	0.798916	no
mRNA	Slc16a11	NM_153081	chr11:70213909-70216414	S5	S6	OK	5.38218	8.73906	0.699287	1.6237	1.52737	1.52737	0.0338	0.798916	no
mRNA	Cat	NM_009804	chr2:103453903-103485153	S5	S6	OK	139.03	186.576	0.424371	1.34198	1.51215	1.51215	0.03365	0.798916	no
mRNA	Procr	NM_011171	chr2:155751216-155755478	S5	S6	OK	1.38314	2.779	1.00662	2.0092	1.50621	1.50621	0.03375	0.798916	no
mRNA	Mettl20	NM_001252094,NM_001252095,NM_001252096,NM_001252097,NM_177101	chr6:149141512-149151170	S5	S6	OK	19.4204	13.5924	-0.514781	0.699903	-1.50431	1.50431	0.0338	0.798916	no
mRNA	Irx3	NM_001253822,NM_008393	chr8:91798510-91801654	S5	S6	OK	15.6079	21.0968	0.434744	1.35167	1.49964	1.49964	0.03345	0.798916	no
mRNA	Rabgap1l	NM_001038621,NM_013862	chr1:160219173-160792938	S5	S6	OK	21.3209	28.5826	0.42287	1.34059	1.49344	1.49344	0.0334	0.798916	no
mRNA	Zbtb42	NM_001100460	chr12:112678839-112682747	S5	S6	OK	2.85908	1.71908	-0.733913	0.60127	-1.59883	1.59883	0.0346	0.812189	no
mRNA	Plekhh3	NM_146030	chr11:101162679-101171302	S5	S6	OK	7.0133	4.79942	-0.547235	0.684331	-1.58573	1.58573	0.0345	0.812189	no
mRNA	Cyb561	NM_007805	chr11:105933703-105944147	S5	S6	OK	5.71363	3.47524	-0.717295	0.608237	-1.54912	1.54912	0.0353	0.812189	no
mRNA	Ddit4	NM_029083	chr10:59949674-59951770	S5	S6	OK	19.5934	13.5786	-0.529033	0.693019	-1.54179	1.54179	0.0349	0.812189	no
mRNA	Mmp3	NM_010809	chr9:7445821-7455974	S5	S6	OK	1.39444	2.69432	0.95024	1.93219	1.53651	1.53651	0.0351	0.812189	no
mRNA	Rnf166	NM_001033142	chr8:122466146-122476064	S5	S6	OK	22.9183	31.2272	0.446306	1.36254	1.5219	1.5219	0.0347	0.812189	no
mRNA	Tecpr2	NM_001081057,NM_001289510,NM_175336	chr12:110889263-110972396	S5	S6	OK	2.64911	1.84481	-0.522039	0.696389	-1.50795	1.50795	0.03455	0.812189	no
mRNA	Snai1	NM_011427	chr2:167538226-167542811	S5	S6	OK	0.688521	1.74389	1.34073	2.53281	1.50375	1.50375	0.0352	0.812189	no
mRNA	Rbmx	NM_001166623,NM_011252	chrX:57383347-57393036	S5	S6	OK	17.2512	23.2395	0.429879	1.34712	1.49241	1.49241	0.0352	0.812189	no
mRNA	Cnot6	NM_001290741,NM_212484	chr11:49671496-49712722	S5	S6	OK	8.53233	11.6294	0.446763	1.36298	1.48137	1.48137	0.0353	0.812189	no
mRNA	Paqr9	NM_198414	chr9:95559816-95562121	S5	S6	OK	26.4122	35.4153	0.423166	1.34087	1.47447	1.47447	0.03475	0.812189	no
mRNA	42436	NM_020575	chr2:60209935-60248385	S5	S6	OK	17.1443	23.0512	0.427112	1.34454	1.4736	1.4736	0.0353	0.812189	no
mRNA	Irs2	NM_001081212	chr8:10986963-11054541	S5	S6	OK	25.1619	34.6235	0.460513	1.37603	1.447	1.447	0.0348	0.812189	no
mRNA	Cmip	NM_001163262,NM_028941	chr8:117257018-117461505	S5	S6	OK	9.60467	12.9126	0.42697	1.34441	1.50325	1.50325	0.03565	0.8169	no
mRNA	Ptprn	NM_008985	chr1:75247040-75264208	S5	S6	OK	2.40261	3.66723	0.610087	1.52635	1.54838	1.54838	0.03565	0.816901	no
mRNA	Foxc1	NM_008592	chr13:31806645-31810635	S5	S6	OK	1.52623	2.49076	0.706613	1.63197	1.52128	1.52128	0.03575	0.81701	no
mRNA	Prkar1a	NM_021880	chr11:109650948-109669648	S5	S6	OK	317.907	429.064	0.432587	1.34965	1.51157	1.51157	0.0358	0.81701	no
mRNA	Gm13139	NM_001083918	chr4:145781542-145831978	S5	S6	OK	1.41951	2.32561	0.712216	1.63832	1.47695	1.47695	0.036	0.818255	no
mRNA	Acaa2	NM_177470	chr18:74779211-74806207	S5	S6	OK	461.766	613	0.408725	1.32751	1.45818	1.45818	0.036	0.818255	no
mRNA	Lrrc16a	NM_026825	chr13:24012483-24280790	S5	S6	OK	0.820597	1.36078	0.729691	1.65828	1.50275	1.50275	0.03615	0.820007	no
mRNA	Gstm6	NM_008184	chr3:107938847-107943749	S5	S6	OK	1.21391	2.75635	1.18309	2.27064	1.53847	1.53847	0.03635	0.820714	no
mRNA	Gadd45g	NM_011817	chr13:51846674-51848474	S5	S6	OK	18.5128	26.466	0.515613	1.42961	1.46614	1.46614	0.0364	0.820714	no
mRNA	Erbb2ip	NM_001005868,NM_001289473,NM_001289474,NM_001289475	chr13:103818785-103920586	S5	S6	OK	21.5629	28.4987	0.402348	1.32165	1.45109	1.45109	0.0363	0.820714	no
mRNA	Gdpd5	NM_201352	chr7:99381548-99460984	S5	S6	OK	5.59445	7.90016	0.497885	1.41214	1.52958	1.52958	0.0366	0.821929	no
mRNA	Cdkn1a	NM_001111099,NM_007669	chr17:29090985-29100722	S5	S6	OK	38.459	51.61	0.42433	1.34195	1.4593	1.4593	0.0366	0.821929	no
mRNA	Acot11	NM_025590	chr4:106733914-106799831	S5	S6	OK	7.8644	5.73652	-0.455161	0.729429	-1.55019	1.55019	0.0369	0.825372	no
mRNA	Taf5l	NM_133966	chr8:123996312-124021309	S5	S6	OK	6.76801	9.56442	0.498946	1.41318	1.50599	1.50599	0.0369	0.825372	no
mRNA	Adap2	NM_172133	chr11:80154161-80178827	S5	S6	OK	5.76378	3.59534	-0.680887	0.623782	-1.57275	1.57275	0.03715	0.82826	no
mRNA	Trim25	NM_009546	chr11:88999402-89020293	S5	S6	OK	6.27236	8.52037	0.441907	1.3584	1.47415	1.47415	0.03725	0.82826	no
mRNA	Plk3	NM_013807	chr4:117126812-117133952	S5	S6	OK	10.766	14.863	0.46524	1.38055	1.44695	1.44695	0.0372	0.82826	no
mRNA	Mras	NM_008624	chr9:99385419-99436712	S5	S6	OK	2.58261	1.66367	-0.634456	0.644182	-1.53393	1.53393	0.03755	0.833284	no
mRNA	Vash1	NM_177354	chr12:86678699-86695681	S5	S6	OK	7.11546	5.1985	-0.452862	0.730592	-1.53502	1.53502	0.0381	0.836164	no
mRNA	Fam117b	NM_001037725	chr1:59913005-59985348	S5	S6	OK	6.71956	4.7999	-0.485362	0.714318	-1.47456	1.47456	0.0381	0.836164	no
mRNA	Baz1a	NM_013815	chr12:54892988-54986336	S5	S6	OK	2.76488	3.8833	0.490066	1.40451	1.4641	1.4641	0.0382	0.836164	no
mRNA	Prkd1	NM_008858	chr12:50341231-50649223	S5	S6	OK	2.59834	3.90031	0.586	1.50108	1.46018	1.46018	0.0382	0.836164	no
mRNA	Carns1	NM_134148	chr19:4164323-4175479	S5	S6	OK	8.75807	11.8989	0.442149	1.35862	1.45343	1.45343	0.03805	0.836164	no
mRNA	Mapkapk3	NM_178907	chr9:107254926-107289877	S5	S6	OK	17.2894	12.7994	-0.433818	0.740303	-1.44961	1.44961	0.0378	0.836164	no
mRNA	Stx11	NM_001163590,NM_001163591,NM_029075	chr10:12939982-12964259	S5	S6	OK	1.14485	2.14484	0.90571	1.87347	1.44392	1.44392	0.03815	0.836164	no
mRNA	Hadha	NM_178878	chr5:30103583-30154980	S5	S6	OK	534.939	716.695	0.421986	1.33977	1.46594	1.46594	0.03835	0.837817	no
mRNA	Cep128	NM_181815	chr12:90998491-91384409	S5	S6	OK	4.09666	5.61872	0.455793	1.37154	1.45114	1.45114	0.0386	0.841645	no
mRNA	Dusp2	NM_010090	chr2:127336158-127338377	S5	S6	OK	0.584884	1.60543	1.45674	2.74487	1.59665	1.59665	0.0396	0.843297	no
mRNA	Foxc2	NM_013519	chr8:121116170-121118894	S5	S6	OK	0.827286	1.562	0.916933	1.8881	1.49197	1.49197	0.03935	0.843297	no
mRNA	Zbtb12	NM_198886	chr17:34894558-34896844	S5	S6	OK	3.86988	5.93887	0.617898	1.53464	1.48385	1.48385	0.03895	0.843297	no
mRNA	Rap1gap	NM_001081155,NM_001256218,NM_029563	chr4:137664725-137729861	S5	S6	OK	2.80005	4.10786	0.552931	1.46707	1.48043	1.48043	0.03995	0.843297	no
mRNA	Icosl	NM_015790	chr10:78069367-78079525	S5	S6	OK	3.17202	4.78268	0.592418	1.50777	1.4707	1.4707	0.03915	0.843297	no
mRNA	Khk	NM_008439	chr5:30921894-30931246	S5	S6	OK	4.84205	8.06393	0.735866	1.6654	1.46949	1.46949	0.0388	0.843297	no
mRNA	Adh1	NM_007409	chr3:138277644-138290691	S5	S6	OK	12.667	8.41666	-0.589757	0.664456	-1.46699	1.46699	0.0391	0.843297	no
mRNA	Gyk	NM_001294138,NM_001294140,NM_008194,NM_212444	chrX:85701936-85776819	S5	S6	OK	11.4833	15.5441	0.436825	1.35363	1.46642	1.46642	0.03995	0.843297	no
mRNA	Pla2g16	NM_139269	chr19:7557458-7588545	S5	S6	OK	45.6738	60.4772	0.405025	1.32411	1.46027	1.46027	0.03945	0.843297	no
mRNA	Deptor	NM_001037937,NM_145470	chr15:55099916-55259273	S5	S6	OK	4.52087	6.11297	0.435271	1.35217	1.45813	1.45813	0.0394	0.843297	no
mRNA	Gja1	NM_010288	chr10:56377299-56390419	S5	S6	OK	176.495	234.591	0.410522	1.32917	1.45465	1.45465	0.03995	0.843297	no
mRNA	4930503L19Rik	NM_172967	chr18:70453139-70501065	S5	S6	OK	4.28625	6.53069	0.607519	1.52364	1.44338	1.44338	0.03995	0.843297	no
mRNA	Gck	NM_001287386,NM_010292	chr11:5900820-5950081	S5	S6	OK	10.9548	7.81638	-0.486989	0.713512	-1.43626	1.43626	0.03895	0.843297	no
mRNA	Mttp	NM_001163457,NM_008642	chr3:138089854-138143388	S5	S6	OK	2.88804	4.19477	0.538501	1.45246	1.43571	1.43571	0.0397	0.843297	no
mRNA	Aff4	NM_033565	chr11:53350766-53421830	S5	S6	OK	16.8588	22.2579	0.400817	1.32025	1.42996	1.42996	0.03975	0.843297	no
mRNA	Plp1	NM_001290561,NM_001290562,NM_011123	chrX:136822745-136838582	S5	S6	OK	1.32552	2.21504	0.740776	1.67107	1.413	1.413	0.0398	0.843297	no
mRNA	Vegfa	NM_001025250,NM_001025257,NM_001110266,NM_001110267,NM_001110268,NM_009505	chr17:46016992-46032377	S5	S6	OK	111.407	149.183	0.421239	1.33908	1.44459	1.44459	0.0402	0.846985	no
mRNA	Fam35a	NM_029389	chr14:34237034-34310503	S5	S6	OK	3.05564	1.924	-0.667368	0.629655	-1.47686	1.47686	0.04035	0.848557	no
mRNA	Pim1	NM_008842	chr17:29491044-29495459	S5	S6	OK	19.9115	27.0869	0.443991	1.36036	1.45414	1.45414	0.0405	0.850122	no
mRNA	Gm1943	NR_002928	chr8:109339799-109340908	S5	S6	OK	10.5592	6.53897	-0.69137	0.619268	-1.46518	1.46518	0.0408	0.851653	no
mRNA	Nucks1	NM_001145804,NM_175294	chr1:131910457-131936321	S5	S6	OK	17.6591	23.2761	0.398441	1.31808	1.44947	1.44947	0.0408	0.851653	no
mRNA	Pdcl3	NM_026850	chr1:38987813-38997236	S5	S6	OK	44.4281	58.7452	0.402999	1.32225	1.44115	1.44115	0.0407	0.851653	no
mRNA	Id4	NM_031166	chr13:48044230-48264036	S5	S6	OK	0.52908	1.46808	1.47238	2.77478	1.56306	1.56306	0.04095	0.853201	no
mRNA	Retnla	NM_020509	chr16:48842551-48844461	S5	S6	OK	14.0712	7.91495	-0.830092	0.562493	-1.48594	1.48594	0.0412	0.854703	no
mRNA	Psmb8	NM_010724	chr17:34198194-34201454	S5	S6	OK	8.25862	5.03243	-0.714647	0.609355	-1.48556	1.48556	0.0412	0.854703	no
mRNA	Cbx1	NM_007622	chr11:96789135-96808640	S5	S6	OK	16.9698	11.8487	-0.518242	0.698223	-1.45823	1.45823	0.04125	0.854703	no
mRNA	C1qc	NM_007574	chr4:136889801-136892914	S5	S6	OK	35.2918	25.8654	-0.448308	0.732901	-1.50194	1.50194	0.04155	0.858792	no
mRNA	Fabp3	NM_010174	chr4:130308777-130315463	S5	S6	OK	6988.26	9314.32	0.414518	1.33285	1.42514	1.42514	0.0416	0.858792	no
mRNA	Aplnr	NM_011784	chr2:85136359-85139923	S5	S6	OK	4.69252	3.01167	-0.639799	0.641802	-1.48897	1.48897	0.0418	0.859766	no
mRNA	Zfp934	NM_001162911,NM_175252	chr13:62516796-62558599	S5	S6	OK	0.948482	1.80924	0.931693	1.90751	1.42807	1.42807	0.04175	0.859766	no
mRNA	P2ry1	NM_001282016,NM_008772	chr3:61002784-61008982	S5	S6	OK	17.7443	13.0945	-0.4384	0.737955	-1.43753	1.43753	0.0419	0.86025	no
mRNA	Dixdc1	NM_178118	chr9:50662752-50727984	S5	S6	OK	2.71136	3.88752	0.519833	1.43379	1.49407	1.49407	0.0422	0.864281	no
mRNA	Polq	NM_001159369,NM_029977	chr16:37011785-37095417	S5	S6	OK	3.07364	2.182	-0.494297	0.709907	-1.45147	1.45147	0.04225	0.864281	no
mRNA	Pagr1a	NM_030240	chr7:127015050-127017352	S5	S6	OK	12.9734	9.20154	-0.495608	0.709262	-1.46953	1.46953	0.0429	0.874398	no
mRNA	Mturn	NM_001289740,NM_001289741	chr6:54681623-54703855	S5	S6	OK	5.5852	3.94706	-0.50083	0.7067	-1.45637	1.45637	0.0429	0.874398	no
mRNA	Ddx31	NM_001033294	chr2:28840405-28905575	S5	S6	OK	1.82197	1.05131	-0.793319	0.577018	-1.47736	1.47736	0.0431	0.876767	no
mRNA	Ddx3x	NM_010028	chrX:13281021-13293983	S5	S6	OK	98.0143	129.423	0.401034	1.32045	1.43701	1.43701	0.04325	0.876767	no
mRNA	Med22	NM_001033908,NM_011513	chr2:26905266-26910642	S5	S6	OK	11.0723	7.24596	-0.611708	0.654422	-1.43574	1.43574	0.04325	0.876767	no
mRNA	Rxrg	NM_001159731,NM_009107	chr1:167598361-167639623	S5	S6	OK	29.0464	38.4132	0.403242	1.32248	1.41684	1.41684	0.04365	0.880119	no
mRNA	Klhl31	NM_172925	chr9:77636731-77660122	S5	S6	OK	28.2202	37.0489	0.392702	1.31285	1.41062	1.41062	0.04365	0.880119	no
mRNA	Lyve1	NM_053247	chr7:110850606-110862953	S5	S6	OK	18.9728	14.2689	-0.411058	0.752071	-1.39845	1.39845	0.0436	0.880119	no
mRNA	Pspc1	NM_025682	chr14:56722448-56778316	S5	S6	OK	9.92959	13.6106	0.454929	1.37071	1.42647	1.42647	0.04425	0.887445	no
mRNA	Slc25a28	NM_145156	chr19:43663800-43674881	S5	S6	OK	14.7598	20.253	0.456461	1.37217	1.41731	1.41731	0.0442	0.887445	no
mRNA	Pnpla2	NM_001163689,NM_025802	chr7:141455187-141460743	S5	S6	OK	218.417	287.425	0.396103	1.31595	1.41021	1.41021	0.04435	0.887868	no
mRNA	Stard5	NM_023377	chr7:83632016-83642328	S5	S6	OK	2.07992	1.04745	-0.98965	0.503601	-1.48933	1.48933	0.0448	0.888751	no
mRNA	Sdf2l1	NM_022324	chr16:17130137-17132383	S5	S6	OK	5.37481	2.98843	-0.846827	0.556007	-1.4591	1.4591	0.0448	0.888751	no
mRNA	Bex1	NM_009052	chrX:136213971-136215513	S5	S6	OK	1.51277	3.20463	1.08297	2.11839	1.45743	1.45743	0.0451	0.888751	no
mRNA	B3galtl	NM_001081204	chr5:149678256-149762599	S5	S6	OK	3.49589	5.00075	0.516484	1.43047	1.44696	1.44696	0.04455	0.888751	no
mRNA	Crat	NM_007760	chr2:30392253-30415748	S5	S6	OK	204.871	270.829	0.402666	1.32195	1.44003	1.44003	0.0452	0.888751	no
mRNA	Efna1	NM_001162425,NM_010107	chr3:89271729-89280951	S5	S6	OK	14.9573	20.5727	0.459879	1.37543	1.43164	1.43164	0.04545	0.888751	no
mRNA	Slc17a7	NM_182993	chr7:45163920-45176139	S5	S6	OK	8.3015	11.4283	0.461166	1.37665	1.42737	1.42737	0.045	0.888751	no
mRNA	Arl15	NM_172595	chr13:113794507-114157461	S5	S6	OK	5.7104	8.00064	0.486523	1.40106	1.42486	1.42486	0.0455	0.888751	no
mRNA	Tanc2	NM_181071	chr11:105589985-105929303	S5	S6	OK	2.23532	3.03094	0.439286	1.35593	1.41443	1.41443	0.04545	0.888751	no
mRNA	Asb15	NM_080847	chr6:24528143-24573164	S5	S6	OK	63.9345	83.842	0.391078	1.31137	1.41103	1.41103	0.0451	0.888751	no
mRNA	Cdk13	NM_001081058,NM_027118	chr13:17715961-17805097	S5	S6	OK	8.37553	11.0123	0.394861	1.31482	1.40429	1.40429	0.04475	0.888751	no
mRNA	Slc25a20	NM_020520	chr9:108662097-108684641	S5	S6	OK	116.031	151.307	0.382964	1.30402	1.39031	1.39031	0.0455	0.888751	no
mRNA	Tgif1	NM_001164074,NM_001164075,NM_001164076,NM_001164077,NM_009372	chr17:70844204-70853532	S5	S6	OK	4.91354	7.55374	0.620429	1.53733	1.38475	1.38475	0.0455	0.888751	no
mRNA	Smoc1	NM_001146217,NM_022316	chr12:81026807-81186414	S5	S6	OK	1.13395	1.90655	0.749606	1.68134	1.4642	1.4642	0.0459	0.89501	no
mRNA	Xrcc2	NM_020570	chr5:25689815-25705797	S5	S6	OK	4.43601	2.8886	-0.61889	0.651171	-1.43586	1.43586	0.04605	0.895805	no
mRNA	Hs2st1	NM_011828	chr3:144431106-144570216	S5	S6	OK	3.6274	5.18097	0.514287	1.42829	1.43101	1.43101	0.0461	0.895805	no
mRNA	Rgs1	NM_015811	chr1:144244668-144249104	S5	S6	OK	1.43228	0.48448	-1.5638	0.338258	-1.63331	1.63331	0.04745	0.89633	no
mRNA	6430573F11Rik	NM_176952	chr8:36489190-36513013	S5	S6	OK	0.724781	1.61187	1.15312	2.22394	1.57688	1.57688	0.04695	0.89633	no
mRNA	Tcirg1	NM_001136091,NM_001167784,NM_016921	chr19:3896049-3907133	S5	S6	OK	4.6158	3.00983	-0.616899	0.652071	-1.45272	1.45272	0.0469	0.89633	no
mRNA	Itgam	NM_001082960,NM_008401	chr7:128062639-128118491	S5	S6	OK	2.71583	1.83174	-0.568179	0.674468	-1.44049	1.44049	0.0475	0.89633	no
mRNA	Dact3	NM_001081655	chr7:16875316-16887301	S5	S6	OK	5.22807	7.45845	0.512597	1.42662	1.43737	1.43737	0.047	0.89633	no
mRNA	Lin7c	NM_011699	chr2:109890877-109900936	S5	S6	OK	35.6431	46.8384	0.39407	1.31409	1.42993	1.42993	0.0475	0.89633	no
mRNA	H2-Eb1	NM_010382	chr17:34305866-34316674	S5	S6	OK	27.6756	20.6223	-0.424411	0.745144	-1.42711	1.42711	0.04715	0.89633	no
mRNA	Mmp2	NM_008610	chr8:92827327-92853420	S5	S6	OK	19.5285	25.7686	0.40003	1.31954	1.42283	1.42283	0.04695	0.89633	no
mRNA	Art4	NM_026639	chr6:136848450-136857600	S5	S6	OK	12.7963	17.2235	0.428653	1.34598	1.42135	1.42135	0.0466	0.89633	no
mRNA	Sema3b	NM_001042779,NM_001291537,NM_001291538,NM_001291539,NM_009153	chr9:107597673-107609241	S5	S6	OK	9.98283	13.3722	0.421712	1.33952	1.41848	1.41848	0.0474	0.89633	no
mRNA	Mthfr	NM_001161798,NM_010840	chr4:148039076-148059562	S5	S6	OK	1.77687	2.58036	0.538234	1.45219	1.40866	1.40866	0.04775	0.89633	no
mRNA	Bcap29	NM_001164090,NM_007530	chr12:31595353-31634658	S5	S6	OK	30.0372	39.8143	0.406537	1.3255	1.40727	1.40727	0.0471	0.89633	no
mRNA	Slc20a1	NM_001159593,NM_015747	chr2:129198772-129211612	S5	S6	OK	18.0745	24.5376	0.441036	1.35758	1.40127	1.40127	0.0478	0.89633	no
mRNA	Cdh2	NM_007664	chr18:16588876-16809049	S5	S6	OK	134.792	177.233	0.394917	1.31486	1.39583	1.39583	0.04675	0.89633	no
mRNA	Rhoj	NM_023275	chr12:75308312-75401455	S5	S6	OK	20.0716	26.5578	0.40398	1.32315	1.39522	1.39522	0.0464	0.89633	no
mRNA	Tceal8	NM_001168578,NM_025703	chrX:136168983-136172251	S5	S6	OK	12.6133	17.0969	0.438787	1.35547	1.3927	1.3927	0.04755	0.89633	no
mRNA	Me1	NM_001198933,NM_008615	chr9:86581362-86701253	S5	S6	OK	75.2603	97.9381	0.37998	1.30132	1.37328	1.37328	0.0476	0.89633	no
mRNA	Gpm6b	NM_001177955,NM_001177956,NM_001177957,NM_001177958,NM_001177959,NM_001177960,NM_001177961,NM_001177962,NM_023122	chrX:166238942-166389033	S5	S6	OK	6.99174	9.53606	0.447742	1.3639	1.36838	1.36838	0.0465	0.89633	no
mRNA	Snap91	NM_001277982,NM_001277983,NM_001277985,NM_001277986,NM_013669	chr9:86765926-86880449	S5	S6	OK	3.91595	5.56977	0.508255	1.42233	1.36176	1.36176	0.0466	0.89633	no
mRNA	Gpr182	NM_007412	chr10:127749601-127751798	S5	S6	OK	4.74373	7.31735	0.625301	1.54253	1.50032	1.50032	0.0487	0.896593	no
mRNA	Gimap5	NM_175035	chr6:48746196-48754200	S5	S6	OK	3.38831	2.02409	-0.743293	0.597375	-1.46713	1.46713	0.0479	0.896593	no
mRNA	Dpysl4	NM_011993	chr7:139086000-139101791	S5	S6	OK	1.60131	2.62772	0.714558	1.64098	1.45726	1.45726	0.0485	0.896593	no
mRNA	Tcf7l1	NM_001079822,NM_009332	chr6:72626370-72789045	S5	S6	OK	10.1095	13.5919	0.427046	1.34447	1.4337	1.4337	0.04855	0.896593	no
mRNA	Sfrp1	NM_013834	chr8:23411501-23449632	S5	S6	OK	4.83734	6.65571	0.460378	1.3759	1.4318	1.4318	0.04815	0.896593	no
mRNA	Gpr137c	NM_027518	chr14:45219716-45280976	S5	S6	OK	3.1498	1.85284	-0.765527	0.588241	-1.42573	1.42573	0.04855	0.896593	no
mRNA	Dhx37	NM_203319	chr5:125414403-125434048	S5	S6	OK	5.37799	7.30598	0.44201	1.3585	1.41823	1.41823	0.04815	0.896593	no
mRNA	Agpat2	NM_026212	chr2:26593056-26604417	S5	S6	OK	29.8627	39.5704	0.406076	1.32508	1.4092	1.4092	0.04845	0.896593	no
mRNA	Fam189a2	NM_001114174	chr19:23972749-24031019	S5	S6	OK	16.982	22.4947	0.405576	1.32462	1.40195	1.40195	0.04875	0.896593	no
mRNA	Aldob	NM_144903	chr4:49535994-49549483	S5	S6	OK	4.20033	2.65698	-0.660716	0.632565	-1.39767	1.39767	0.04865	0.896593	no
mRNA	Mal	NM_001171187,NM_010762	chr2:127633225-127656695	S5	S6	OK	9.94514	7.17421	-0.471172	0.721378	-1.39191	1.39191	0.0488	0.896593	no
mRNA	Dcun1d4	NM_001190733,NM_001190734,NM_178896	chr5:73481054-73560794	S5	S6	OK	5.68719	7.87461	0.469492	1.38462	1.38479	1.38479	0.04885	0.896593	no
mRNA	Pmm1	NM_001282040,NM_001282041,NM_013872	chr15:81951105-81960930	S5	S6	OK	7.79119	5.11987	-0.605736	0.657136	-1.37816	1.37816	0.0482	0.896593	no
mRNA	Shisa4	NM_175259	chr1:135371455-135375063	S5	S6	OK	5.06389	8.10285	0.678183	1.60012	1.44039	1.44039	0.04895	0.896965	no
mRNA	Trmu	NM_028063	chr15:85879326-85897393	S5	S6	OK	6.221	9.24681	0.571809	1.48639	1.41867	1.41867	0.0493	0.897358	no
mRNA	Sec61a2	NM_021305	chr2:5870986-5895353	S5	S6	OK	8.47926	12.0854	0.511252	1.42529	1.40463	1.40463	0.0492	0.897358	no
mRNA	Maf	NM_001025577	chr8:115703252-115706894	S5	S6	OK	5.17063	3.61855	-0.514927	0.699828	-1.40173	1.40173	0.04945	0.897358	no
mRNA	Mob1b	NM_026735	chr5:88720870-88758455	S5	S6	OK	9.62602	13.0989	0.444435	1.36078	1.39578	1.39578	0.04935	0.897358	no
mRNA	Camk2n1	NM_025451	chr4:138455147-138460126	S5	S6	OK	9.01966	12.1015	0.424038	1.34168	1.37907	1.37907	0.04945	0.897358	no
mRNA	Armcx5,Gprasp1	NM_001004359,NM_001005385,NM_001009575,NM_026081	chrX:135742691-135803468	S5	S6	OK	378.621	10.8832	-5.12058	0.0287443	-0.124832	0.124832	0.0491	0.897358	no
microRNA		NR_105748	chr5:114851947-114852064	S5	S6	OK	190.437	728.17	1.93496	3.82368	2.6931	2.6931	0.00225	0.182344	no
lncRNA	AI662270	NR_015519	chr11:83223575-83226584	S5	S6	OK	3.14057	0.744761	-2.07618	0.237142	-2.49461	2.49461	0.00635	0.366379	no
lncRNA	Gm4285	NR_045294	chr14:75842917-75844964	S5	S6	OK	0.877352	2.83657	1.69292	3.2331	2.23935	2.23935	0.0075	0.409624	no
lncRNA	9530026P05Rik	NR_015530	chr6:92940581-93111749	S5	S6	OK	1.64092	4.74944	1.53325	2.89438	2.0592	2.0592	0.01	0.480812	no
lncRNA	E330023G01Rik	NR_045332	chr9:98748598-98820087	S5	S6	OK	0.765157	2.78774	1.86527	3.64336	2.0614	2.0614	0.0155	0.571772	no
lncRNA	LOC102633035	NR_110509	chr9:101342193-101348017	S5	S6	OK	1.4773	0.362643	-2.02635	0.245477	-1.89603	1.89603	0.02335	0.693168	no
lncRNA	Gm10635	NR_045336	chr9:79444036-79519302	S5	S6	OK	1.96361	1.00411	-0.967596	0.511359	-1.68306	1.68306	0.0239	0.697736	no
lncRNA	Snhg12	NR_029468	chr4:132308677-132311024	S5	S6	OK	6.04109	11.5282	0.932285	1.9083	1.56586	1.56586	0.03125	0.777862	no
lncRNA	6030408B16Rik	NR_033803	chr15:101293211-101297426	S5	S6	OK	2.08251	3.94573	0.921971	1.8947	1.55388	1.55388	0.03305	0.797952	no
lncRNA	2610035D17Rik	NR_015556	chr11:113043905-113201838	S5	S6	OK	2.86841	4.91602	0.777239	1.71385	1.56124	1.56124	0.03365	0.798916	no
lncRNA	AW112010	NR_102366	chr19:11047611-11050566	S5	S6	OK	13.2702	8.38252	-0.662736	0.63168	-1.46842	1.46842	0.03975	0.843297	no
lncRNA	2610203C20Rik,3110039I08Rik	NR_015483,NR_040725,NR_131928,NR_131929,NR_131930,NR_131931	chr9:41376525-41615183	S5	S6	OK	1.21609	2.18016	0.842179	1.79276	1.05647	1.05647	0.04395	0.884582	no
lncRNA	Gm19757	NR_040297	chr6:105481265-105492668	S5	S6	OK	2.84849	4.2894	0.590579	1.50585	1.4137	1.4137	0.0453	0.888751	no
lncRNA	4632428C04Rik	NR_033631	chr16:30008666-30021430	S5	S6	OK	4.02941	5.91583	0.554012	1.46816	1.44945	1.44945	0.04765	0.89633	no
lncRNA	AI507597	NR_033566	chr4:141614232-141618633	S5	S6	OK	4.7969	10.6212	1.14677	2.21418	1.44924	1.44924	0.0471	0.89633	no
-	Tmem132a	NM_133804	chr19:10842543-10869779	S5	S6	OK	3.83841	2.29777	-0.740272	0.598625	-1.54361	1.54361	0.05225	0.903018	no
-	Csdc2	NM_145473	chr15:81936758-81950941	S5	S6	OK	41.4699	31.7782	-0.384029	0.766296	-1.47423	1.47423	0.05195	0.903018	no
-	Slc16a2	NM_009197	chrX:103697413-103821988	S5	S6	OK	3.74183	5.27778	0.496187	1.41048	1.43396	1.43396	0.05145	0.903018	no
-	Pcdh1	NM_029357	chr18:38196693-38209762	S5	S6	OK	9.86208	13.0257	0.4014	1.32079	1.43144	1.43144	0.05065	0.903018	no
-	Hist3h2a	NM_178218	chr11:58954684-58955192	S5	S6	OK	22.2502	13.7001	-0.699626	0.615729	-1.42329	1.42329	0.05155	0.903018	no
-	Ldlr	NM_001252658,NM_001252659,NM_010700	chr9:21723575-21749918	S5	S6	OK	3.0036	4.26326	0.505267	1.41938	1.4109	1.4109	0.05055	0.903018	no
-	Smarcd2	NM_001130187,NM_031878	chr11:106263170-106272972	S5	S6	OK	10.0672	7.25988	-0.471651	0.721142	-1.40499	1.40499	0.05035	0.903018	no
-	Hdac1	NM_008228	chr4:129516103-129542646	S5	S6	OK	10.4315	14.2261	0.447596	1.36376	1.4042	1.4042	0.05125	0.903018	no
-	Zfp612	NM_175480	chr8:110079733-110092752	S5	S6	OK	7.23778	5.38783	-0.425844	0.744404	-1.4004	1.4004	0.0519	0.903018	no
-	Yes1	NM_001205132,NM_001205133,NM_009535	chr5:32611170-32687066	S5	S6	OK	10.3271	13.7696	0.415045	1.33335	1.39527	1.39527	0.0507	0.903018	no
-	Ube2e2	NM_144839	chr14:18573576-18893627	S5	S6	OK	7.94912	11.6958	0.55712	1.47133	1.39063	1.39063	0.05055	0.903018	no
-	Pycrl	NM_025412	chr15:75916462-75921560	S5	S6	OK	7.30722	4.72517	-0.628956	0.646644	-1.38893	1.38893	0.05185	0.903018	no
-	Zfpm2	NM_011766	chr15:40655041-41104592	S5	S6	OK	6.73619	8.95158	0.410211	1.32888	1.38755	1.38755	0.05135	0.903018	no
-	Ahrr	NM_009644	chr13:74211117-74292309	S5	S6	OK	1.11122	1.76169	0.664818	1.58537	1.3874	1.3874	0.052	0.903018	no
-	Gm13212	NM_001205101	chr4:145617145-145624394	S5	S6	OK	3.89071	5.9298	0.60795	1.52409	1.38597	1.38597	0.0521	0.903018	no
-	Fmo1	NM_010231	chr1:162829560-162866548	S5	S6	OK	26.6545	20.2504	-0.396428	0.759737	-1.38538	1.38538	0.0519	0.903018	no
-	Fuk	NM_172283	chr8:110882455-110902488	S5	S6	OK	1.38818	0.796616	-0.801237	0.573856	-1.38388	1.38388	0.0521	0.903018	no
-	Brd2	NM_001204973,NM_010238	chr17:34112018-34122607	S5	S6	OK	29.0116	37.7687	0.380565	1.30185	1.38246	1.38246	0.0502	0.903018	no
-	Lclat1	NM_001081071,NM_001177967,NM_001177968	chr17:73107984-73243366	S5	S6	OK	65.7461	85.5166	0.3793	1.30071	1.3783	1.3783	0.05225	0.903018	no
-	Camsap2	NM_001081360	chr1:136268122-136346104	S5	S6	OK	7.68179	10.0363	0.385719	1.30651	1.37797	1.37797	0.05105	0.903018	no
-	Arrdc3	NM_001042591	chr13:80883421-80896043	S5	S6	OK	52.8621	40.532	-0.383172	0.76675	-1.37606	1.37606	0.051	0.903018	no
-	Gnb3	NM_013530	chr6:124834239-124840275	S5	S6	OK	5.0194	7.41919	0.563746	1.4781	1.37561	1.37561	0.0521	0.903018	no
-	Gnai3	NM_010306	chr3:108107274-108146152	S5	S6	OK	12.5198	16.7419	0.419252	1.33723	1.37152	1.37152	0.0519	0.903018	no
-	Cpne8	NM_001033851,NM_025815	chr15:90487480-90679388	S5	S6	OK	6.2846	10.3787	0.723733	1.65145	1.36881	1.36881	0.05015	0.903018	no
-	Gfra1	NM_001285457,NM_010279	chr19:58235580-58455398	S5	S6	OK	2.41443	3.48734	0.530446	1.44437	1.36633	1.36633	0.05135	0.903018	no
-	Acox1	NM_001271898,NM_015729	chr11:116171882-116215318	S5	S6	OK	123.251	161.1	0.386355	1.30709	1.36522	1.36522	0.05175	0.903018	no
-	Magi1	NM_001029850,NM_001083320,NM_001083321,NM_001286784,NM_001286785,NM_001286786,NM_001286788,NM_010367	chr6:93675452-94283917	S5	S6	OK	3.64154	4.91379	0.432289	1.34937	1.36225	1.36225	0.05075	0.903018	no
-	Tmem107	NM_025838,NM_028336	chr11:69070808-69073293	S5	S6	OK	3.96691	2.03992	-0.959501	0.514234	-1.3583	1.3583	0.05125	0.903018	no
-	Neat1	NR_003513,NR_131212	chr19:5824709-5845480	S5	S6	OK	144.799	111.383	-0.378523	0.769225	-1.35759	1.35759	0.0501	0.903018	no
-	Pcf11	NM_029078	chr7:92643711-92669912	S5	S6	OK	11.7742	15.349	0.382516	1.30361	1.35688	1.35688	0.0513	0.903018	no
-	Crem	NM_001110850,NM_001110851,NM_001110852,NM_001110853,NM_001110854,NM_001110855,NM_001110856,NM_001110857,NM_001110858,NM_001110859,NM_001271503,NM_001271504,NM_001271505,NM_001271506,NM_013498	chr18:3266353-3366863	S5	S6	OK	9.66602	13.9425	0.528493	1.44242	1.34409	1.34409	0.05055	0.903018	no
-	Gm6307	NR_045331	chr2:180370857-180401802	S5	S6	OK	0.921522	1.85857	1.0121	2.01685	1.40351	1.40351	0.0525	0.905947	no
-	Arntl	NM_001243048,NM_007489	chr7:113207464-113314126	S5	S6	OK	1.47462	2.39865	0.701879	1.62662	1.38902	1.38902	0.05275	0.908867	no
-	Tmed5	NM_028876	chr5:108121646-108132591	S5	S6	OK	18.5946	24.341	0.388511	1.30904	1.42484	1.42484	0.053	0.910386	no
-	Slc8a1	NM_001112798,NM_001286684,NM_011406	chr17:81373104-81738387	S5	S6	OK	42.5278	55.6467	0.387888	1.30848	1.37535	1.37535	0.053	0.910386	no
-	Snrnp40	NM_025645	chr4:130360131-130390030	S5	S6	OK	9.07277	12.9785	0.516504	1.43049	1.41027	1.41027	0.05315	0.911571	no
-	Tmem47	NM_138751	chrX:81070643-81097875	S5	S6	OK	11.1386	14.8305	0.412995	1.33145	1.38055	1.38055	0.0533	0.912752	no
-	Tlr4	NM_021297	chr4:66827810-66842796	S5	S6	OK	9.01567	12.1821	0.434258	1.35121	1.35895	1.35895	0.0539	0.921624	no
-	Nme4	NM_019731	chr17:26091744-26095470	S5	S6	OK	6.67328	3.86831	-0.786692	0.579671	-1.40279	1.40279	0.05415	0.923093	no
-	Abtb1	NM_030251	chr6:88835913-88841935	S5	S6	OK	9.06481	12.8153	0.499518	1.41374	1.37401	1.37401	0.0541	0.923093	no
-	Nfatc2ip	NM_010900	chr7:126382853-126396737	S5	S6	OK	2.00642	1.16425	-0.785232	0.580262	-1.38311	1.38311	0.05465	0.930207	no
-	Nbl1	NM_008675	chr4:139082291-139092970	S5	S6	OK	6.46252	4.35667	-0.568869	0.674144	-1.41982	1.41982	0.05485	0.932201	no
-	Tmem37	NM_019432	chr1:120067376-120073780	S5	S6	OK	2.61129	0.995167	-1.39175	0.381102	-1.50052	1.50052	0.05555	0.934649	no
-	Fam78a	NM_175511	chr2:32066884-32083705	S5	S6	OK	4.85787	3.43701	-0.499169	0.707514	-1.43272	1.43272	0.05575	0.934649	no
-	Oasl2	NM_011854	chr5:114896933-114912245	S5	S6	OK	3.44737	2.31589	-0.573929	0.671785	-1.40076	1.40076	0.05725	0.934649	no
-	Cd48	NM_007649	chr1:171682054-171705257	S5	S6	OK	2.4446	1.10304	-1.14812	0.451215	-1.38703	1.38703	0.0555	0.934649	no
-	Ptk2b	NM_001162365,NM_001162366,NM_172498	chr14:66153256-66281052	S5	S6	OK	2.40966	3.43988	0.51353	1.42754	1.38571	1.38571	0.05805	0.934649	no
-	Tspan17	NM_028841	chr13:54789404-54796775	S5	S6	OK	4.31814	2.4681	-0.807006	0.571566	-1.37417	1.37417	0.0573	0.934649	no
-	Zfp46	NM_009557	chr4:136286068-136293942	S5	S6	OK	8.56794	11.247	0.392513	1.31268	1.37377	1.37377	0.05595	0.934649	no
-	Ttc28	NM_001267622	chr5:110879802-111289779	S5	S6	OK	3.7876	4.94156	0.383685	1.30467	1.37187	1.37187	0.0567	0.934649	no
-	Cxcl9	NM_008599	chr5:92321330-92328079	S5	S6	OK	3.39828	4.95219	0.543262	1.45726	1.37122	1.37122	0.05615	0.934649	no
-	Glt28d2	NM_177130	chr3:85869845-85887518	S5	S6	OK	3.80212	2.42317	-0.64991	0.637321	-1.37081	1.37081	0.0573	0.934649	no
-	Tcerg1	NM_001039474,NM_001289526	chr18:42511486-42575785	S5	S6	OK	10.0313	13.0781	0.382644	1.30373	1.36951	1.36951	0.0563	0.934649	no
-	Gbp3	NM_001289492,NM_001289493,NM_018734	chr3:142560051-142573212	S5	S6	OK	6.61425	4.68672	-0.496999	0.708579	-1.36697	1.36697	0.0555	0.934649	no
-	Fbn1	NM_007993	chr2:125300593-125506438	S5	S6	OK	10.9734	14.3247	0.384496	1.3054	1.36569	1.36569	0.05775	0.934649	no
-	Kank3	NM_030697	chr17:33810522-33822914	S5	S6	OK	8.7634	6.38864	-0.455981	0.729014	-1.36446	1.36446	0.058	0.934649	no
-	Epdr1	NM_134065	chr13:19591707-19619830	S5	S6	OK	13.775	10.1258	-0.444018	0.735085	-1.35728	1.35728	0.0579	0.934649	no
-	Pi4k2b	NM_025951,NM_028744	chr5:52741573-52769344	S5	S6	OK	1.72373	2.77364	0.686252	1.60909	1.35721	1.35721	0.05735	0.934649	no
-	Uri1	NM_011274	chr7:37959991-38019552	S5	S6	OK	7.80816	10.5541	0.434743	1.35168	1.35616	1.35616	0.0557	0.934649	no
-	Sgms1	NM_001168525,NM_001168526,NM_144792	chr19:32122726-32388454	S5	S6	OK	35.9684	46.7587	0.378505	1.29999	1.35232	1.35232	0.05615	0.934649	no
-	Junb	NM_008416	chr8:84976908-84978748	S5	S6	OK	67.8821	89.2021	0.394048	1.31407	1.35228	1.35228	0.05565	0.934649	no
-	Crip1	NM_007763	chr12:113152011-113153879	S5	S6	OK	97.3596	71.492	-0.445543	0.734309	-1.3509	1.3509	0.0558	0.934649	no
-	Bhlhb9	NM_001098222,NM_198161	chrX:135885850-135891081	S5	S6	OK	7.58923	10.3398	0.446176	1.36243	1.35085	1.35085	0.0555	0.934649	no
-	Intu	NM_175515	chr3:40540766-40704774	S5	S6	OK	11.6486	8.91836	-0.385306	0.765616	-1.3506	1.3506	0.05715	0.934649	no
-	Igf1r	NM_010513	chr7:67952256-68233667	S5	S6	OK	4.40039	5.7287	0.380576	1.30186	1.35009	1.35009	0.05815	0.934649	no
-	Nos3	NM_008713	chr5:24364818-24392143	S5	S6	OK	10.8996	14.3672	0.398502	1.31814	1.34976	1.34976	0.0554	0.934649	no
-	Nod2	NM_145857	chr8:88647346-88688474	S5	S6	OK	1.56513	2.35172	0.587432	1.50257	1.34887	1.34887	0.05835	0.934649	no
-	Rnf207	NM_001033489	chr4:152297213-152318625	S5	S6	OK	18.01	25.7912	0.518078	1.43205	1.34513	1.34513	0.05785	0.934649	no
-	Zfpm1	NM_009569	chr8:122282140-122337247	S5	S6	OK	6.29326	8.37473	0.412235	1.33075	1.34405	1.34405	0.05775	0.934649	no
-	Atpif1	NM_007512	chr4:132530554-132535414	S5	S6	OK	120.916	156.415	0.371367	1.29358	1.33911	1.33911	0.05725	0.934649	no
-	Nbea	NM_030595	chr3:55625197-56183701	S5	S6	OK	3.25778	4.30159	0.40098	1.32041	1.3383	1.3383	0.05655	0.934649	no
-	Ankrd1	NM_013468	chr19:36111964-36119844	S5	S6	OK	515.989	673.186	0.383663	1.30465	1.33729	1.33729	0.05815	0.934649	no
-	Ankrd28	NM_001024604	chr14:31700014-31830415	S5	S6	OK	10.4273	13.6236	0.385748	1.30653	1.33664	1.33664	0.05835	0.934649	no
-	Rev3l	NM_011264	chr10:39732159-39875205	S5	S6	OK	2.48355	3.32471	0.420822	1.33869	1.33626	1.33626	0.0572	0.934649	no
-	Entpd1	NM_001304721,NM_009848	chr19:40612365-40741602	S5	S6	OK	7.31213	9.74597	0.414514	1.33285	1.33598	1.33598	0.0565	0.934649	no
-	Acsl1	NM_001302163,NM_007981	chr8:46471036-46536051	S5	S6	OK	422.827	550.694	0.381184	1.30241	1.33551	1.33551	0.05755	0.934649	no
-	F2r	NM_010169	chr13:95601788-95618433	S5	S6	OK	24.2437	31.4247	0.374291	1.2962	1.33439	1.33439	0.0567	0.934649	no
-	Egr1	NM_007913	chr18:34861206-34864956	S5	S6	OK	178.87	235.263	0.395364	1.31527	1.33364	1.33364	0.05625	0.934649	no
-	Smg1	NM_001031814	chr7:118131311-118243637	S5	S6	OK	11.4073	14.7752	0.373226	1.29524	1.33332	1.33332	0.05815	0.934649	no
-	Sik1	NM_010831	chr17:31844249-31855792	S5	S6	OK	65.4259	86.4884	0.402644	1.32193	1.33104	1.33104	0.0577	0.934649	no
-	Hadhb	NM_001289798,NM_001289799,NM_145558	chr5:30155252-30184593	S5	S6	OK	1084.56	1413.9	0.382573	1.30366	1.32089	1.32089	0.05825	0.934649	no
-	Kctd18	NM_001159864,NM_001159865	chr1:57955100-57970084	S5	S6	OK	3.37147	2.10533	-0.679331	0.624455	-1.31182	1.31182	0.0584	0.934649	no
-	Rwdd3	NM_025637,NM_028456	chr3:121155401-121171695	S5	S6	OK	0.860961	1.76944	1.03927	2.05519	1.25798	1.25798	0.05835	0.934649	no
-	Gm20594	NM_001190732	chr6:79818030-79818364	S5	S6	OK	2823.3	2170.14	-0.379596	0.768654	-1.34303	1.34303	0.05865	0.935987	no
-	Sypl	NM_013635,NM_198710	chr12:32953944-32979502	S5	S6	OK	33.4334	43.2595	0.371726	1.2939	1.34077	1.34077	0.0586	0.935987	no
-	Pdgfa	NM_008808	chr5:138976971-138994953	S5	S6	OK	10.9173	15.4401	0.500061	1.41428	1.34399	1.34399	0.0589	0.937318	no
-	Rrp36	NM_144857	chr17:46667452-46674255	S5	S6	OK	9.16412	6.28594	-0.543867	0.685929	-1.33248	1.33248	0.05885	0.937318	no
-	Hmox1	NM_010442	chr8:75093617-75100593	S5	S6	OK	12.719	17.3505	0.447994	1.36414	1.29285	1.29285	0.05905	0.938378	no
-	Hspb3	NM_019960	chr13:113662895-113663676	S5	S6	OK	6.63057	10.2751	0.63195	1.54966	1.35397	1.35397	0.05915	0.938641	no
-	Il1r2	NM_010555	chr1:40076211-40125226	S5	S6	OK	0.266836	1.5446	2.53321	5.78857	2.05109	2.05109	0.0596	0.941265	no
-	Clec3b	NM_011606	chr9:123150945-123157432	S5	S6	OK	41.7918	31.3638	-0.41412	0.750477	-1.38815	1.38815	0.05965	0.941265	no
-	Mtr	NM_001081128	chr13:12186539-12258113	S5	S6	OK	25.7911	19.9249	-0.372297	0.772549	-1.32258	1.32258	0.05955	0.941265	no
-	Clk4	NM_001304744,NM_007714	chr11:51263113-51281770	S5	S6	OK	15.6474	20.841	0.413503	1.33191	1.31661	1.31661	0.0594	0.941265	no
-	Tldc1	NM_028883	chr8:119760586-119778416	S5	S6	OK	7.93634	5.6912	-0.479742	0.717106	-1.4097	1.4097	0.05985	0.943099	no
-	Ajuba	NM_010590	chr14:54567468-54577661	S5	S6	OK	1.63527	0.958962	-0.769981	0.586424	-1.37599	1.37599	0.0601	0.945713	no
-	Ldlrap1	NM_145554	chr4:134745411-134768004	S5	S6	OK	4.81181	6.77711	0.49409	1.40843	1.35259	1.35259	0.0606	0.950921	no
-	Tmem245	NM_175518	chr4:56876012-56947429	S5	S6	OK	26.8604	34.6692	0.368173	1.29072	1.31564	1.31564	0.06055	0.950921	no
-	Slc11a1	NM_013612	chr1:74375202-74386051	S5	S6	OK	3.83228	2.40378	-0.672898	0.627245	-1.38403	1.38403	0.06145	0.953619	no
-	Reep3	NM_001204915,NM_178606	chr10:67005074-67096988	S5	S6	OK	19.826	25.6831	0.373426	1.29543	1.34028	1.34028	0.0613	0.953619	no
-	Pou2f1	NM_011137,NM_198932,NM_198933,NM_198934	chr1:165788680-166002634	S5	S6	OK	1.85621	2.57521	0.472333	1.38735	1.33928	1.33928	0.06135	0.953619	no
-	Ly6c1	NM_001252055,NM_001252056,NM_001252057,NM_001252058,NM_010741	chr15:75044017-75048837	S5	S6	OK	177.208	137.183	-0.36934	0.774135	-1.33288	1.33288	0.06115	0.953619	no
-	Ezr	NM_009510	chr17:6738130-6782780	S5	S6	OK	28.537	36.7433	0.364645	1.28757	1.3255	1.3255	0.06105	0.953619	no
-	Flcn	NM_001271356,NM_001271357,NM_146018	chr11:59791407-59810039	S5	S6	OK	17.3631	22.5698	0.378362	1.29987	1.32272	1.32272	0.06145	0.953619	no
-	Entpd5	NM_001026214,NM_001286049,NM_001286058,NM_007647	chr12:84373875-84409029	S5	S6	OK	57.0315	73.5853	0.367659	1.29026	1.32253	1.32253	0.06125	0.953619	no
-	Gata6	NM_010258	chr18:11042036-11085635	S5	S6	OK	28.8345	37.4106	0.375654	1.29742	1.30182	1.30182	0.06115	0.953619	no
-	Celsr1	NM_009886	chr15:85898757-86033777	S5	S6	OK	1.22157	1.70012	0.4769	1.39175	1.36686	1.36686	0.06155	0.953855	no
-	Klhl38	NM_177755	chr15:58314572-58324169	S5	S6	OK	25.099	19.1706	-0.388735	0.763799	-1.37939	1.37939	0.06165	0.954091	no
-	Mysm1	NM_177239	chr4:94942040-94979100	S5	S6	OK	2.68705	3.6588	0.445344	1.36164	1.31947	1.31947	0.06185	0.955871	no
-	Spice1	NM_144550	chr16:44347400-44388492	S5	S6	OK	1.98988	1.31803	-0.594295	0.662367	-1.3208	1.3208	0.062	0.956335	no
-	Slc16a3	NM_001038653,NM_001038654,NM_030696	chr11:120948483-120959000	S5	S6	OK	2.33816	3.69591	0.660557	1.58069	1.2714	1.2714	0.06205	0.956335	no
-	Bcar3	NM_013867	chr3:122419779-122530182	S5	S6	OK	2.68653	3.8655	0.524909	1.43884	1.38386	1.38386	0.0628	0.96657	no
-	Adora2a	NM_009630	chr10:75316876-75334792	S5	S6	OK	1.34697	2.319	0.783784	1.72164	1.44004	1.44004	0.06295	0.967555	no
-	Piezo1	NM_001037298	chr8:122476142-122551329	S5	S6	OK	6.49655	8.55616	0.397289	1.31703	1.34314	1.34314	0.06315	0.967985	no
-	Cd24a	NM_009846	chr10:43579168-43584265	S5	S6	OK	2.25975	3.75765	0.73367	1.66286	1.33903	1.33903	0.0631	0.967985	no
-	Trnp1	NM_001081156	chr4:133491099-133498550	S5	S6	OK	0.590908	1.4055	1.25008	2.37854	1.37166	1.37166	0.0644	0.970249	no
-	Cytl1	NM_001081106	chr5:37735518-37739820	S5	S6	OK	8.42961	12.2971	0.544784	1.4588	1.34728	1.34728	0.06345	0.970249	no
-	Nle1	NM_145431	chr11:82900767-82908395	S5	S6	OK	2.9072	1.74402	-0.737214	0.599897	-1.3425	1.3425	0.06355	0.970249	no
-	Synj2	NM_001113351,NM_001113352,NM_001113353,NM_001290698,NM_011523	chr17:5941279-6079739	S5	S6	OK	15.8714	21.0437	0.406955	1.32589	1.33492	1.33492	0.0638	0.970249	no
-	Dbh	NM_138942	chr2:27165506-27183204	S5	S6	OK	1.592	2.5425	0.675411	1.59705	1.32895	1.32895	0.0646	0.970249	no
-	Nts	NM_024435	chr10:102481755-102490418	S5	S6	OK	5.28346	8.16379	0.627758	1.54516	1.32877	1.32877	0.06465	0.970249	no
-	Klhdc8a	NM_144810	chr1:132298625-132307357	S5	S6	OK	3.30951	4.60711	0.477244	1.39208	1.32537	1.32537	0.0644	0.970249	no
-	Fkbp8	NM_001111066,NM_001199631,NM_010223	chr8:70527742-70535328	S5	S6	OK	46.7902	36.4421	-0.360601	0.77884	-1.32448	1.32448	0.06425	0.970249	no
-	Sh3bp5l	NM_001161338,NM_001308167,NM_001308168,NM_024480	chr11:58330706-58347728	S5	S6	OK	7.54673	5.52337	-0.450303	0.731889	-1.32313	1.32313	0.06485	0.970249	no
-	Lcor	NM_172154	chr19:41549638-41559781	S5	S6	OK	0.995758	1.61028	0.693448	1.61714	1.32219	1.32219	0.06465	0.970249	no
-	Trdmt1	NM_010067	chr2:13510160-13544664	S5	S6	OK	4.07976	5.88883	0.529497	1.44343	1.321	1.321	0.0648	0.970249	no
-	Fcgr2b	NM_001077189,NM_010187	chr1:170960558-170976071	S5	S6	OK	11.3347	8.04079	-0.495335	0.709396	-1.32017	1.32017	0.0636	0.970249	no
-	Mast4	NM_175171	chr13:102732488-103334492	S5	S6	OK	6.49724	8.33006	0.3585	1.28209	1.3139	1.3139	0.0644	0.970249	no
-	Timp4	NM_080639	chr6:115134901-115282626	S5	S6	OK	33.5733	24.5685	-0.450508	0.731787	-1.3058	1.3058	0.06455	0.970249	no
-	Polr3g	NM_001081176	chr13:81673836-81711013	S5	S6	OK	3.78205	2.56742	-0.558848	0.678843	-1.30562	1.30562	0.06435	0.970249	no
-	B4galt5	NM_019835	chr2:167298444-167349178	S5	S6	OK	6.60346	4.85362	-0.444162	0.735012	-1.29961	1.29961	0.0647	0.970249	no
-	Arap2	NM_178407	chr5:62602445-62766177	S5	S6	OK	5.02685	6.56635	0.385438	1.30626	1.29517	1.29517	0.06435	0.970249	no
-	Arpp19	NM_001142655,NM_021548	chr9:75037613-75060313	S5	S6	OK	29.9455	38.3471	0.356778	1.28056	1.28829	1.28829	0.0647	0.970249	no
-	Magi3	NM_001159354,NM_133853	chr3:104013264-104220406	S5	S6	OK	11.4664	14.7739	0.365641	1.28845	1.30788	1.30788	0.06515	0.973443	no
-	Hhex	NM_008245	chr19:37434840-37440731	S5	S6	OK	1.93707	3.26138	0.751607	1.68367	1.36626	1.36626	0.06545	0.973501	no
-	Atp8b1	NM_001001488	chr18:64528978-64661000	S5	S6	OK	3.52203	4.76791	0.436946	1.35374	1.31558	1.31558	0.0655	0.973501	no
-	Prkab1	NM_031869	chr5:116013589-116024428	S5	S6	OK	28.5865	36.8182	0.365088	1.28796	1.31291	1.31291	0.0653	0.973501	no
-	Lman2l	NM_001013374	chr1:36423185-36445239	S5	S6	OK	18.9035	14.2414	-0.408566	0.753374	-1.2976	1.2976	0.0654	0.973501	no
-	Oxsr1	NM_133985	chr9:119238432-119322427	S5	S6	OK	21.5785	27.6477	0.357561	1.28126	1.28831	1.28831	0.06585	0.977412	no
-	Bcl2a1b	NM_007534	chr9:89199272-89207838	S5	S6	OK	2.37509	0.754001	-1.65535	0.317462	-1.40852	1.40852	0.06605	0.97822	no
-	Cntn5	NM_001033359,NM_001170787	chr9:9660890-10904775	S5	S6	OK	1.48699	0.921752	-0.68994	0.619878	-1.31425	1.31425	0.0664	0.97822	no
-	Slc31a2	NM_001290518,NM_025286	chr4:62286428-62298412	S5	S6	OK	12.4119	8.83362	-0.490642	0.711706	-1.31333	1.31333	0.06655	0.97822	no
-	Hnrnpdl	NM_016690	chr5:100033578-100039222	S5	S6	OK	63.2949	81.2982	0.361134	1.28444	1.30655	1.30655	0.0666	0.97822	no
-	Chd1	NM_007690	chr17:15704966-15772612	S5	S6	OK	6.88554	8.86868	0.365151	1.28802	1.29741	1.29741	0.0666	0.97822	no
-	Npat	NM_001081152	chr9:53537046-53575627	S5	S6	OK	3.39145	4.53561	0.419392	1.33737	1.28927	1.28927	0.0666	0.97822	no
-	Fgf18	NM_008005	chr11:33116977-33147400	S5	S6	OK	2.28119	3.62334	0.667536	1.58836	1.26429	1.26429	0.0664	0.97822	no
-	Sele	NM_011345	chr1:164048233-164057677	S5	S6	OK	3.46759	5.01982	0.533702	1.44764	1.24949	1.24949	0.06655	0.97822	no
-	Ehd1	NM_010119	chr19:6276895-6300096	S5	S6	OK	55.4519	43.3124	-0.356459	0.781081	-1.31616	1.31616	0.0668	0.978793	no
-	Sox13	NM_011439	chr1:133382299-133424212	S5	S6	OK	8.19525	10.7444	0.390722	1.31105	1.31396	1.31396	0.06685	0.978793	no
-	Espn	NM_019585,NM_207687,NM_207688,NM_207689,NM_207690,NM_207691	chr4:152120875-152152207	S5	S6	OK	1.49099	0.817367	-0.867214	0.548204	-1.10994	1.10994	0.0669	0.978793	no
-	Sat1	NM_001291865,NM_009121	chrX:155213125-155216449	S5	S6	OK	36.3766	47.8941	0.396836	1.31662	1.30242	1.30242	0.0671	0.980444	no
-	Hexim1	NM_138753	chr11:103116324-103119724	S5	S6	OK	7.89241	10.4312	0.402373	1.32167	1.27996	1.27996	0.0672	0.980632	no
-	Bace2	NM_019517	chr16:97356727-97439012	S5	S6	OK	1.68339	2.56058	0.605107	1.52109	1.30898	1.30898	0.06755	0.980652	no
-	Cdk2	NM_016756,NM_183417	chr10:128697938-128705051	S5	S6	OK	5.65553	7.91912	0.485677	1.40024	1.30365	1.30365	0.06755	0.980652	no
-	Atp1b2	NM_013415	chr11:69599749-69605960	S5	S6	OK	14.9665	19.4023	0.374488	1.29638	1.27894	1.27894	0.06755	0.980652	no
-	Bri3	NM_001163709,NM_018772	chr5:144244436-144361005	S5	S6	OK	155.355	207.412	0.416931	1.33508	1.26967	1.26967	0.0674	0.980652	no
-	Rnf150	NM_177378	chr8:82863355-83091271	S5	S6	OK	6.19502	8.00731	0.370208	1.29254	1.32925	1.32925	0.068	0.980856	no
-	Ptp4a3	NM_001166388,NM_001166389,NM_001166390,NM_008975	chr15:73723144-73758766	S5	S6	OK	127.371	163.552	0.360715	1.28406	1.30489	1.30489	0.0677	0.980856	no
-	Flrt2	NM_201518	chr12:95692225-95785213	S5	S6	OK	1.46293	0.972152	-0.589606	0.664524	-1.28331	1.28331	0.0678	0.980856	no
-		NR_131001	chr7:44484516-44485413	S5	S6	OK	5.5755	9.18727	0.720536	1.64779	1.28299	1.28299	0.06785	0.980856	no
-	Maff	NM_001304830,NM_001304831,NM_001304832,NM_010755	chr15:79346620-79359076	S5	S6	OK	20.9695	27.5584	0.3942	1.31421	1.25573	1.25573	0.068	0.980856	no
-	Elf1	NM_001286411,NM_001286412,NM_007920	chr14:79459936-79582491	S5	S6	OK	8.07288	11.6614	0.530587	1.44452	1.27659	1.27659	0.06815	0.981761	no
-	Iffo2	NM_001205173,NM_183148	chr4:139530547-139620382	S5	S6	OK	2.37729	3.29907	0.472741	1.38774	1.28714	1.28714	0.0685	0.985542	no
-	Alyref	NM_011568	chr11:120594515-120598365	S5	S6	OK	15.4112	20.9384	0.442167	1.35865	1.29498	1.29498	0.06865	0.986438	no
-	Znrf2	NM_199143	chr6:54816915-54890224	S5	S6	OK	12.2687	16.3272	0.412296	1.3308	1.29517	1.29517	0.06875	0.986615	no
-	42438	NM_001033262	chr10:127056049-127060184	S5	S6	OK	0.725764	1.50901	1.05603	2.0792	1.43201	1.43201	0.0689	0.987064	no
-	Timd4	NM_178759	chr11:46810798-46844333	S5	S6	OK	2.22549	1.31065	-0.763843	0.588926	-1.36016	1.36016	0.07085	0.987064	no
-	Igfals	NM_008340	chr17:24878769-24882008	S5	S6	OK	3.32602	2.01094	-0.725928	0.604609	-1.32937	1.32937	0.07085	0.987064	no
-	Wnt9a	NM_139298	chr11:59306929-59333552	S5	S6	OK	1.5722	2.47616	0.655323	1.57497	1.32922	1.32922	0.0711	0.987064	no
-	Tmem179	NM_178915	chr12:112500183-112511160	S5	S6	OK	3.18265	4.85842	0.610261	1.52653	1.32417	1.32417	0.0706	0.987064	no
-	Abcc4	NM_001033336,NM_001163675,NM_001163676	chr14:118482691-118706219	S5	S6	OK	5.46296	4.10007	-0.414033	0.750522	-1.31499	1.31499	0.0702	0.987064	no
-	Atp10d	NM_153389	chr5:72203328-72298771	S5	S6	OK	2.17429	1.49895	-0.536592	0.689397	-1.30459	1.30459	0.0698	0.987064	no
-	Ccl6	NM_009139	chr11:83582060-83623693	S5	S6	OK	17.2719	12.5007	-0.466415	0.723759	-1.30404	1.30404	0.06955	0.987064	no
-	Hspa12a	NM_175199	chr19:58795750-58860984	S5	S6	OK	7.7147	9.99236	0.373215	1.29524	1.30067	1.30067	0.0703	0.987064	no
-	Cdon	NM_021339	chr9:35452075-35507652	S5	S6	OK	2.13842	2.95111	0.464712	1.38004	1.30027	1.30027	0.07005	0.987064	no
-	Fgfbp3	NM_028263	chr19:36917549-36919599	S5	S6	OK	0.767672	1.54196	1.0062	2.00862	1.29776	1.29776	0.07115	0.987064	no
-	Zfp516	NM_001177464,NM_183033	chr18:82910878-83005314	S5	S6	OK	2.60425	3.46978	0.413972	1.33235	1.29564	1.29564	0.071	0.987064	no
-	Metrn	NM_133719	chr17:25794570-25797045	S5	S6	OK	16.4191	11.8461	-0.470962	0.721483	-1.2948	1.2948	0.06995	0.987064	no
-	Ppp6r2	NM_026813,NM_027805	chr15:89211558-89286261	S5	S6	OK	15.1343	19.4687	0.363336	1.2864	1.29345	1.29345	0.0704	0.987064	no
-	Zfp697	NM_172863	chr3:98382480-98431949	S5	S6	OK	2.13451	3.01819	0.499777	1.414	1.29325	1.29325	0.06965	0.987064	no
-	BC052040	NM_001145898,NM_207264	chr2:115581715-115778768	S5	S6	OK	2.30906	3.48446	0.593627	1.50904	1.29113	1.29113	0.0697	0.987064	no
-	Lonrf1	NM_001081150	chr8:36216063-36249516	S5	S6	OK	6.76589	4.92816	-0.45723	0.728383	-1.28671	1.28671	0.07045	0.987064	no
-	Serpinb6b	NM_011454	chr13:32965512-32979037	S5	S6	OK	30.3499	39.1863	0.368657	1.29115	1.28349	1.28349	0.0694	0.987064	no
-	Nfib	NM_001113209,NM_001113210,NM_001286127,NM_001286131,NM_008687	chr4:82290172-82505779	S5	S6	OK	26.945	34.4709	0.355362	1.27931	1.28206	1.28206	0.07075	0.987064	no
-	Vcpip1	NM_173443	chr1:9718621-9771256	S5	S6	OK	4.45805	5.88288	0.40011	1.31961	1.28202	1.28202	0.0692	0.987064	no
-	Etfdh	NM_025794	chr3:79603787-79628767	S5	S6	OK	423.736	545.285	0.363846	1.28685	1.28136	1.28136	0.06975	0.987064	no
-	Trpc1	NM_011643	chr9:95706628-95750358	S5	S6	OK	3.38328	4.86916	0.52525	1.43918	1.2797	1.2797	0.0702	0.987064	no
-	Zfand5	NM_009551	chr19:21272277-21286840	S5	S6	OK	33.3274	42.5386	0.352064	1.27639	1.27688	1.27688	0.07005	0.987064	no
-	Ppp1r14c	NM_133485	chr10:3366149-3464975	S5	S6	OK	84.5195	108.095	0.354944	1.27894	1.27423	1.27423	0.0711	0.987064	no
-	Sumo3	NM_001301671,NM_001301672,NM_001301673,NM_019929	chr10:77606096-77618331	S5	S6	OK	26.3235	33.6958	0.356218	1.28007	1.26613	1.26613	0.07105	0.987064	no
-	Zswim6	NM_145456	chr13:107724616-107890064	S5	S6	OK	3.10764	4.21861	0.440949	1.3575	1.26491	1.26491	0.07035	0.987064	no
-	Sh3bgrl	NM_019989	chrX:109095406-109162467	S5	S6	OK	21.4403	27.535	0.360939	1.28426	1.25925	1.25925	0.07065	0.987064	no
-	Efr3b	NM_001082483	chr12:3962553-4038915	S5	S6	OK	3.00176	4.04878	0.431679	1.3488	1.29511	1.29511	0.07135	0.988619	no
-	Slc38a3	NM_001199217,NM_001199218,NM_023805	chr9:107651154-107668968	S5	S6	OK	58.3232	45.7399	-0.350615	0.784249	-1.28775	1.28775	0.0719	0.995015	no
-	Mir680-3	NR_030449	chr10:25867369-25894505	S5	S6	OK	101.547	0	#NAME?	0	#NAME?	#NAME?	0.1162	0.997762	no
-	Mir5133	NR_039595	chr9:62122517-62122594	S5	S6	OK	30.1254	0	#NAME?	0	#NAME?	#NAME?	0.1162	0.997762	no
-	Snord104	NR_030703	chr11:106500990-106501063	S5	S6	OK	0	77.3238	inf	#DIV/0!	#NAME?	#NAME?	0.12385	0.997762	no
-	Mir144	NR_029556	chr11:78073004-78073070	S5	S6	OK	96.2571	0	#NAME?	0	#NAME?	#NAME?	0.1242	0.997762	no
-		NR_130340	chrX:151803281-151935417	S5	S6	OK	233.368	0	#NAME?	0	#NAME?	#NAME?	0.1857	0.997762	no
-	Mir8116	NR_106196	chr5:137288253-137294466	S5	S6	OK	0	54.2959	inf	#DIV/0!	#NAME?	#NAME?	0.18835	0.997762	no
-	Mir324	NR_029758	chr11:70010182-70015428	S5	S6	OK	0	91.3263	inf	#DIV/0!	#NAME?	#NAME?	0.1908	0.997762	no
-	Mir133a-1	NR_029547	chr18:10725624-10812217	S5	S6	OK	220.443	0	#NAME?	0	#NAME?	#NAME?	0.1968	0.997762	no
-	Mir6990	NR_105956	chr19:6909697-6921808	S5	S6	OK	0	94.4309	inf	#DIV/0!	#NAME?	#NAME?	0.2068	0.997762	no
-	Snora33	NR_037680	chr10:23785182-23787209	S5	S6	OK	45.7895	0	#NAME?	0	#NAME?	#NAME?	0.22855	0.997762	no
-	Snora3	NR_028079	chr7:109519194-109522369	S5	S6	OK	0	33.1894	inf	#DIV/0!	#NAME?	#NAME?	0.2346	0.997762	no
-	Mir378b	NR_039545	chr11:88339381-88718267	S5	S6	OK	0	47.3736	inf	#DIV/0!	#NAME?	#NAME?	0.23715	0.997762	no
-	Mir1982	NR_035503	chr10:80826655-80829290	S5	S6	OK	59.6578	0	#NAME?	0	#NAME?	#NAME?	0.2385	0.997762	no
-	Mir7074	NR_106042	chr8:105943589-105966115	S5	S6	OK	59.8938	0	#NAME?	0	#NAME?	#NAME?	0.2387	0.997762	no
-	Snord16a	NR_028548	chr9:64173386-64178562	S5	S6	OK	0	40.5811	inf	#DIV/0!	#NAME?	#NAME?	0.23945	0.997762	no
-	Mir7117	NR_106065	chr15:27466676-27594907	S5	S6	OK	0	74.5431	inf	#DIV/0!	#NAME?	#NAME?	0.2401	0.997762	no
-	Mir7006	NR_105973	chr2:181569152-181592461	S5	S6	OK	69.9556	0	#NAME?	0	#NAME?	#NAME?	0.2406	0.997762	no
-	Mir7036	NR_106003	chr5:137295703-137307674	S5	S6	OK	0	128.123	inf	#DIV/0!	#NAME?	#NAME?	0.24085	0.997762	no
-	Snord100	NR_037681	chr10:23785182-23787209	S5	S6	OK	45.5669	0	#NAME?	0	#NAME?	#NAME?	0.241	0.997762	no
-	Snord4a	NR_030702	chr11:78180935-78183584	S5	S6	OK	0	88.3167	inf	#DIV/0!	#NAME?	#NAME?	0.24155	0.997762	no
-	Mir1901	NR_035447	chr18:11821087-11945627	S5	S6	OK	38.7386	0	#NAME?	0	#NAME?	#NAME?	0.2418	0.997762	no
-	Snora5c	NR_034042	chr11:6615597-6626067	S5	S6	OK	0	21.026	inf	#DIV/0!	#NAME?	#NAME?	0.2426	0.997762	no
-		NR_130343	chr11:100476351-100528000	S5	S6	OK	0	81.0206	inf	#DIV/0!	#NAME?	#NAME?	0.2426	0.997762	no
-	Mir7061	NR_106028	chr7:130865909-130913302	S5	S6	OK	81.3211	0	#NAME?	0	#NAME?	#NAME?	0.2446	0.997762	no
-	Mir3060	NR_037220	chr11:4135159-4160293	S5	S6	OK	0	43.9037	inf	#DIV/0!	#NAME?	#NAME?	0.24505	0.997762	no
-	Mir6931	NR_105896	chr11:102994055-103017147	S5	S6	OK	0	59.1325	inf	#DIV/0!	#NAME?	#NAME?	0.2451	0.997762	no
-	Mir7068	NR_106036	chr8:72443879-72475233	S5	S6	OK	55.5552	0	#NAME?	0	#NAME?	#NAME?	0.246	0.997762	no
-	Mir7045	NR_106012	chr6:125096162-125130501	S5	S6	OK	77.2364	0	#NAME?	0	#NAME?	#NAME?	0.2468	0.997762	no
-	Mir1954	NR_035479	chr2:113220186-113716767	S5	S6	OK	0	156.973	inf	#DIV/0!	#NAME?	#NAME?	0.2478	0.997762	no
-	Mir7013	NR_105980	chr3:94974730-95015238	S5	S6	OK	45.4332	0	#NAME?	0	#NAME?	#NAME?	0.2483	0.997762	no
-	Snord123	NR_028575	chr15:32240567-32244662	S5	S6	OK	0	76.9999	inf	#DIV/0!	#NAME?	#NAME?	0.2495	0.997762	no
-	Mir6916	NR_105881	chr10:128510249-128525859	S5	S6	OK	78.7036	0	#NAME?	0	#NAME?	#NAME?	0.2515	0.997762	no
-	Mir3473f	NR_106164	chr1:106538177-106714290	S5	S6	OK	0	19.4693	inf	#DIV/0!	#NAME?	#NAME?	0.2528	0.997762	no
-	Snord91a	NR_028562	chr11:74898079-74925798	S5	S6	OK	87.293	136.299	0.642836	1.5614	3.52593	3.52593	0.6956	0.997762	no
-	Scarna17	NR_028560	chr18:74778393-74778455	S5	S6	OK	84.6273	103.218	0.286494	1.21968	2.99587	2.99587	0.70415	0.997762	no
-	Upk3b	NM_175309	chr5:136038495-136044993	S5	S6	OK	1.85413	0.126001	-3.87923	0.0679569	-2.7937	2.7937	0.1008	0.997762	no
-	Mir6363	NR_105782	chr16:50726750-50732773	S5	S6	OK	59.2031	42.9528	-0.462922	0.725516	-2.47352	2.47352	0.799	0.997762	no
-	Snora16a	NR_029412	chr4:132308677-132311024	S5	S6	OK	6.63105	14.9114	1.16911	2.24872	2.00774	2.00774	0.5844	0.997762	no
-	Hoxa5	NM_010453	chr6:52165673-52213597	S5	S6	OK	0.390947	1.77452	2.18238	4.53903	1.71407	1.71407	0.104	0.997762	no
-	Pcbd1	NM_025273	chr10:61089330-61094329	S5	S6	OK	0.405174	1.59008	1.97248	3.92444	1.63453	1.63453	0.11855	0.997762	no
-	Mir7-1	NR_029825	chr13:58391131-58411149	S5	S6	OK	21.3563	55.7625	1.38463	2.61106	1.54559	1.54559	0.59755	0.997762	no
-	Mir1291,Snora34	NR_034051,NR_106171	chr15:98517657-98534269	S5	S6	OK	26.6712	40.7293	0.610786	1.52709	1.43959	1.43959	0.7437	0.997762	no
-	1700012D14Rik	NR_015573	chr7:111117672-111122675	S5	S6	OK	1.49765	0.23675	-2.66127	0.158081	-1.40096	1.40096	0.2518	0.997762	no
-	Siglece	NM_031181	chr7:43651069-43660161	S5	S6	OK	1.69872	0.889579	-0.933255	0.523676	-1.352	1.352	0.0736	0.997762	no
-	Alkbh4	NM_028070	chr5:136138780-136141614	S5	S6	OK	1.09072	2.07325	0.926612	1.90081	1.35002	1.35002	0.08325	0.997762	no
-	Mt3	NM_013603	chr8:94152606-94154148	S5	S6	OK	1.67257	0.307143	-2.44508	0.183635	-1.33526	1.33526	0.2566	0.997762	no
-	Rcor2	NM_054048	chr19:7269763-7275225	S5	S6	OK	3.10121	4.63077	0.578422	1.49321	1.32815	1.32815	0.08195	0.997762	no
-	Mast3	NM_199308	chr8:70778116-70792433	S5	S6	OK	2.03466	1.39707	-0.542385	0.686636	-1.32617	1.32617	0.07395	0.997762	no
-	Lzts3	NM_001291027,NM_001291028,NM_197945	chr2:130632764-130642844	S5	S6	OK	3.09294	2.15801	-0.519279	0.697721	-1.30548	1.30548	0.0753	0.997762	no
-	Tctn2	NM_026486	chr5:124598748-124627738	S5	S6	OK	1.9916	1.20668	-0.722892	0.605885	-1.30135	1.30135	0.07395	0.997762	no
-	Pcgf2	NM_001163307,NM_001163308,NM_009545	chr11:97688822-97700497	S5	S6	OK	2.17675	3.27025	0.587221	1.50235	1.30099	1.30099	0.07665	0.997762	no
-	Zfp1	NM_001037665,NM_011742	chr8:111643442-111671011	S5	S6	OK	4.23689	6.01855	0.50641	1.42051	1.30092	1.30092	0.07225	0.997762	no
-	Svep1	NM_022814	chr4:58042795-58206596	S5	S6	OK	1.65682	2.23562	0.432253	1.34934	1.29898	1.29898	0.0734	0.997762	no
-	Cfp	NM_008823	chrX:20925534-20931524	S5	S6	OK	4.67558	2.99157	-0.644244	0.639829	-1.29668	1.29668	0.08385	0.997762	no
-	Fnip1	NM_173753	chr11:54438178-54518241	S5	S6	OK	28.495	36.5675	0.359853	1.2833	1.29298	1.29298	0.0733	0.997762	no
-	Hspbp1	NM_024172	chr7:4660520-4684963	S5	S6	OK	11.4286	8.085	-0.499325	0.707436	-1.28775	1.28775	0.0755	0.997762	no
-	4631405J19Rik	NR_110333	chr2:92974905-93046144	S5	S6	OK	4.46145	6.82519	0.613358	1.52981	1.28675	1.28675	0.0756	0.997762	no
-	Cryba4	NM_021351	chr5:112246532-112252502	S5	S6	OK	5.04978	2.59658	-0.95961	0.514197	-1.28554	1.28554	0.0806	0.997762	no
-	Qpct	NM_027455	chr17:79051905-79090243	S5	S6	OK	1.9795	3.24705	0.713994	1.64034	1.28177	1.28177	0.07845	0.997762	no
-	Baz2b	NM_001001182	chr2:59899362-60125740	S5	S6	OK	6.21434	7.96229	0.357582	1.28128	1.28127	1.28127	0.07265	0.997762	no
-	Hlx	NM_008250	chr1:184727144-184732493	S5	S6	OK	3.23137	2.10612	-0.617555	0.651773	-1.2758	1.2758	0.0872	0.997762	no
-	Sh3bp4	NM_133816	chr1:89070461-89153793	S5	S6	OK	6.09368	8.04773	0.401267	1.32067	1.27547	1.27547	0.0761	0.997762	no
-	Mepce	NM_144913	chr5:137781905-137786701	S5	S6	OK	10.2549	13.3795	0.383715	1.30469	1.27537	1.27537	0.0725	0.997762	no
-	Tjp2	NM_001198985,NM_011597	chr19:24094501-24225026	S5	S6	OK	6.88872	8.87487	0.365489	1.28832	1.27517	1.27517	0.07455	0.997762	no
-	Pafah1b3	NM_008776	chr7:25295048-25297955	S5	S6	OK	0.862668	1.98684	1.2036	2.30313	1.27468	1.27468	0.07845	0.997762	no
-	Hmcn1	NM_001024720	chr1:150562501-150993435	S5	S6	OK	2.85655	3.66839	0.36087	1.2842	1.27447	1.27447	0.0723	0.997762	no
-	Gm4944	NM_001205095	chr17:22197264-22225614	S5	S6	OK	2.89018	3.96396	0.455786	1.37153	1.2726	1.2726	0.07385	0.997762	no
-	Cdc42ep2	NM_026772	chr19:5917555-5924816	S5	S6	OK	13.4509	18.2213	0.437922	1.35465	1.27245	1.27245	0.0746	0.997762	no
-	Ercc8	NM_028042	chr13:108158737-108194981	S5	S6	OK	1.03453	1.89226	0.871139	1.8291	1.27195	1.27195	0.08065	0.997762	no
-	Zbtb5	NM_001163283,NM_001163284,NM_173399	chr4:44991242-45012412	S5	S6	OK	2.18586	1.48358	-0.559119	0.678717	-1.26832	1.26832	0.07705	0.997762	no
-	Pwwp2b	NM_001033206,NM_001098636	chr7:139248481-139267253	S5	S6	OK	5.44387	3.83652	-0.504833	0.704741	-1.26738	1.26738	0.0758	0.997762	no
-	Rtn4rl2	NM_199223	chr2:84871945-84886692	S5	S6	OK	5.60283	8.49743	0.600869	1.51663	1.26598	1.26598	0.07415	0.997762	no
-	Dhrs4	NM_001037938,NM_030686	chr14:55478757-55490340	S5	S6	OK	74.5354	95.3256	0.354938	1.27893	1.26576	1.26576	0.0725	0.997762	no
-	Mfsd4	NM_001114662,NM_172510	chr1:132026620-132068062	S5	S6	OK	3.70788	5.21817	0.492949	1.40732	1.2646	1.2646	0.0749	0.997762	no
-	Gab2	NM_001162477,NM_010248	chr7:97081750-97308951	S5	S6	OK	8.34291	10.6358	0.35031	1.27483	1.2646	1.2646	0.07775	0.997762	no
-	Rnf138	NM_001303005,NM_001303011,NM_019706,NM_207623	chr18:21001299-21028224	S5	S6	OK	5.08103	7.21731	0.506339	1.42044	1.26428	1.26428	0.0748	0.997762	no
-	Adal	NM_001290811,NM_001290812,NM_029475	chr2:121137291-121156680	S5	S6	OK	7.47167	4.87637	-0.615622	0.652648	-1.26349	1.26349	0.0765	0.997762	no
-	Osbpl11	NM_176840	chr16:33185070-33243312	S5	S6	OK	7.37094	9.61652	0.383666	1.30465	1.26239	1.26239	0.0749	0.997762	no
-	Per2	NM_011066	chr1:91415981-91459328	S5	S6	OK	7.75655	5.96338	-0.379285	0.768819	-1.2623	1.2623	0.074	0.997762	no
-	Ppfibp2	NM_001163557,NM_008905	chr7:107595050-107758032	S5	S6	OK	11.1939	14.5835	0.381619	1.30281	1.26212	1.26212	0.07725	0.997762	no
-	Cluh	NM_001081158	chr11:74649494-74670847	S5	S6	OK	67.8389	86.5527	0.351466	1.27586	1.26196	1.26196	0.07565	0.997762	no
-	Neo1	NM_001042752,NM_008684	chr9:58874679-59036441	S5	S6	OK	20.8086	26.4242	0.344683	1.26987	1.26145	1.26145	0.0752	0.997762	no
-	Plcd3	NM_152813	chr11:103070295-103101658	S5	S6	OK	3.98958	5.47202	0.455837	1.37158	1.26145	1.26145	0.07745	0.997762	no
-	Pla2g4e	NM_177845	chr2:120166411-120245335	S5	S6	OK	1.99473	2.81026	0.494505	1.40884	1.26092	1.26092	0.0795	0.997762	no
-	Tbl1x	NM_020601	chrX:77511226-77660265	S5	S6	OK	13.7009	17.8543	0.382002	1.30315	1.26068	1.26068	0.0756	0.997762	no
-	Zscan20	NM_177758	chr4:128583538-128610098	S5	S6	OK	2.51444	1.80421	-0.478873	0.717539	-1.26017	1.26017	0.0881	0.997762	no
-	Dysf	NM_001077694,NM_001310152,NM_021469	chr6:84008597-84211059	S5	S6	OK	12.5243	15.8655	0.34117	1.26678	1.26014	1.26014	0.0842	0.997762	no
-	Mgat2	NM_146035	chr12:69184157-69186773	S5	S6	OK	12.6939	9.50283	-0.417706	0.748614	-1.25966	1.25966	0.0759	0.997762	no
-	Bcam	NM_020486	chr7:19756137-19770532	S5	S6	OK	104.824	132.368	0.336582	1.26276	1.2593	1.2593	0.0843	0.997762	no
-	Slc39a3	NM_134135	chr10:81028539-81033912	S5	S6	OK	3.8894	2.75024	-0.49999	0.707112	-1.25871	1.25871	0.0825	0.997762	no
-	Lrrfip1	NM_001111311,NM_001111312,NM_008515	chr1:90998726-91128944	S5	S6	OK	29.4033	37.8752	0.365274	1.28813	1.25838	1.25838	0.07505	0.997762	no
-	Ppp1r13l	NM_001010836	chr7:19361215-19378533	S5	S6	OK	15.0393	19.0925	0.34427	1.26951	1.25533	1.25533	0.08255	0.997762	no
-	Wipf2	NM_197940	chr11:98863597-98905578	S5	S6	OK	3.14568	4.15175	0.400346	1.31983	1.25487	1.25487	0.0796	0.997762	no
-	Lzts1	NM_199364	chr8:69135502-69140953	S5	S6	OK	1.05144	1.77976	0.75932	1.69269	1.25441	1.25441	0.0853	0.997762	no
-	Emr1	NM_010130	chr17:57358685-57483529	S5	S6	OK	4.89588	3.46425	-0.499026	0.707585	-1.25415	1.25415	0.07765	0.997762	no
-	Gclc	NM_010295	chr9:77754534-77794489	S5	S6	OK	8.37931	10.9721	0.388942	1.30943	1.25386	1.25386	0.07675	0.997762	no
-	Stk24	NM_145465	chr14:121286340-121379230	S5	S6	OK	27.8376	35.459	0.349119	1.27378	1.25384	1.25384	0.07415	0.997762	no
-	Cxcl12	NM_001012477,NM_013655,NM_021704	chr6:117168534-117181368	S5	S6	OK	71.9995	93.108	0.370917	1.29318	1.25379	1.25379	0.0836	0.997762	no
-	G530011O06Rik	NR_029457	chrX:169685198-169990797	S5	S6	OK	3.55656	6.2289	0.808493	1.75138	1.25348	1.25348	0.08	0.997762	no
-	9230112J17Rik	NR_040463,NR_040464	chr9:60523966-60545882	S5	S6	OK	4.3165	6.11117	0.501587	1.41577	1.25204	1.25204	0.0768	0.997762	no
-	Pafah1b2	NM_008775	chr9:45965310-45984871	S5	S6	OK	17.2235	22.0719	0.357835	1.2815	1.25148	1.25148	0.0759	0.997762	no
-	Gpd1	NM_010271	chr15:99717592-99725007	S5	S6	OK	29.6339	37.5554	0.34177	1.26731	1.25139	1.25139	0.08045	0.997762	no
-	Dbi	NM_001037999,NM_007830	chr1:120113279-120121096	S5	S6	OK	197.692	251.071	0.344843	1.27001	1.25021	1.25021	0.07325	0.997762	no
-	Slc25a36	NM_138756	chr9:97077010-97111041	S5	S6	OK	20.0871	25.7979	0.360984	1.2843	1.24974	1.24974	0.07545	0.997762	no
-	Ece1	NM_199307	chr4:137862236-137965229	S5	S6	OK	24.6171	31.0006	0.332635	1.25931	1.24871	1.24871	0.08995	0.997762	no
-	Anxa2	NM_007585	chr9:69453682-69491785	S5	S6	OK	47.1582	36.881	-0.354633	0.78207	-1.24804	1.24804	0.0749	0.997762	no
-	Lrrc17	NM_028977	chr5:21483846-21645605	S5	S6	OK	1.54637	0.866574	-0.83549	0.560392	-1.24789	1.24789	0.08315	0.997762	no
-	Ppp1r3a	NM_080464	chr6:14713821-14755274	S5	S6	OK	78.4304	61.303	-0.355456	0.781623	-1.24764	1.24764	0.0764	0.997762	no
-	St6galnac3	NM_011372	chr3:153202508-153725133	S5	S6	OK	0.934409	1.53835	0.719256	1.64633	1.24683	1.24683	0.08145	0.997762	no
-	Cygb	NM_030206	chr11:116645594-116654313	S5	S6	OK	23.7822	30.1979	0.344566	1.26977	1.24571	1.24571	0.08035	0.997762	no
-	D7Ertd443e	NM_001081331,NM_001199941	chr7:134266261-134376828	S5	S6	OK	1.1192	1.82925	0.708794	1.63443	1.24561	1.24561	0.08025	0.997762	no
-	Trp53i11	NM_001025246	chr2:93187583-93201757	S5	S6	OK	13.3693	17.267	0.369091	1.29154	1.24554	1.24554	0.07845	0.997762	no
-	Grap	NM_027817	chr11:61653320-61672777	S5	S6	OK	5.15637	3.45602	-0.577247	0.670243	-1.24544	1.24544	0.0873	0.997762	no
-	Zfp963	NM_001200023	chr8:69741638-69749962	S5	S6	OK	1.07678	1.84183	0.774423	1.7105	1.24533	1.24533	0.0816	0.997762	no
-	Lats1	NM_010690	chr10:7681208-7716461	S5	S6	OK	7.42905	9.52576	0.358656	1.28223	1.24515	1.24515	0.07575	0.997762	no
-	Cd63	NM_001042580,NM_001282966,NM_007653	chr10:128908918-128912818	S5	S6	OK	120.124	152.851	0.347598	1.27244	1.2451	1.2451	0.07835	0.997762	no
-	Acadm	NM_007382	chr3:153922352-153944643	S5	S6	OK	800.545	1025.11	0.356726	1.28052	1.24389	1.24389	0.07815	0.997762	no
-	Mterfd2	NM_178051	chr1:93299210-93305870	S5	S6	OK	7.44784	5.54173	-0.426487	0.744072	-1.24353	1.24353	0.08385	0.997762	no
-	3110057O12Rik	NM_026622	chr3:40894276-40936307	S5	S6	OK	41.7417	32.7534	-0.349845	0.784669	-1.24284	1.24284	0.0786	0.997762	no
-	Ddr2	NM_022563	chr1:169969408-170088944	S5	S6	OK	8.2949	10.5787	0.350859	1.27533	1.24262	1.24262	0.07845	0.997762	no
-	Tex30	NM_029368	chr1:44086616-44102388	S5	S6	OK	2.29964	3.9529	0.781502	1.71892	1.2425	1.2425	0.0876	0.997762	no
-	Thop1	NM_022653	chr10:81070082-81082360	S5	S6	OK	6.83155	5.04581	-0.437127	0.738604	-1.24215	1.24215	0.08145	0.997762	no
-	Kat6b	NM_001205241,NM_017479	chr14:21499769-21672478	S5	S6	OK	5.58997	7.1089	0.346787	1.27172	1.2419	1.2419	0.08285	0.997762	no
-	Bax	NM_007527	chr7:45461694-45466898	S5	S6	OK	17.1815	12.1354	-0.501632	0.706306	-1.24159	1.24159	0.08165	0.997762	no
-	Nat9	NM_025400	chr11:115182831-115187316	S5	S6	OK	11.7867	8.54491	-0.464019	0.724962	-1.24141	1.24141	0.09555	0.997762	no
-	Ubxn10	NM_001285928,NM_001285929,NM_001285930,NM_178671	chr4:138709836-138744575	S5	S6	OK	4.24152	5.75484	0.440193	1.35679	1.24113	1.24113	0.09175	0.997762	no
-	Lypd2	NM_026671	chr15:74732251-74734313	S5	S6	OK	5.93441	2.57844	-1.2026	0.43449	-1.24112	1.24112	0.0822	0.997762	no
-	Atad3a	NM_179203	chr4:155740639-155761098	S5	S6	OK	16.1725	20.7273	0.357994	1.28164	1.24049	1.24049	0.07575	0.997762	no
-	Mfap2	NM_001161799,NM_008546	chr4:141010423-141015984	S5	S6	OK	2.10024	3.746	0.834796	1.78361	1.23945	1.23945	0.0774	0.997762	no
-	Lepr	NM_001122899,NM_010704,NM_146146	chr4:101717406-101815354	S5	S6	OK	0.977048	1.50047	0.618909	1.53572	1.23932	1.23932	0.0814	0.997762	no
-	Atf1	NM_007497	chr15:100227858-100261248	S5	S6	OK	32.5014	41.4629	0.351321	1.27573	1.23896	1.23896	0.0767	0.997762	no
-	Nceh1	NM_178772	chr3:27183003-27244911	S5	S6	OK	89.4038	113.683	0.346613	1.27157	1.23845	1.23845	0.07895	0.997762	no
-	Ankrd44	NM_001081433	chr1:54645339-54926387	S5	S6	OK	3.44212	4.5901	0.415229	1.33351	1.23755	1.23755	0.07845	0.997762	no
-	Ehd4	NM_133838	chr2:120089486-120154575	S5	S6	OK	216.402	275.504	0.348363	1.27311	1.23686	1.23686	0.0825	0.997762	no
-	Tmtc1	NM_198967	chr6:148047415-148444352	S5	S6	OK	48.5515	36.7705	-0.400967	0.75735	-1.23651	1.23651	0.0798	0.997762	no
-	Nabp1	NM_028696	chr1:51469487-51478399	S5	S6	OK	22.0465	28.2266	0.356505	1.28032	1.23641	1.23641	0.07975	0.997762	no
-	Spon2	NM_133903	chr5:33213517-33218238	S5	S6	OK	0.84659	1.50978	0.8346	1.78337	1.23641	1.23641	0.09295	0.997762	no
-	Atxn7	NM_139227	chr14:14012490-14107301	S5	S6	OK	7.96732	10.1907	0.355083	1.27906	1.23566	1.23566	0.0792	0.997762	no
-	Nadk2	NM_001040395,NM_001085410,NM_001286253,NM_001286255	chr15:9071259-9110496	S5	S6	OK	34.6963	43.9952	0.342564	1.26801	1.23566	1.23566	0.0842	0.997762	no
-	Wwtr1	NM_001168281,NM_133784	chr3:57455643-57575910	S5	S6	OK	33.4829	42.4391	0.341971	1.26749	1.23551	1.23551	0.0791	0.997762	no
-	Yars	NM_134151	chr4:129189794-129261404	S5	S6	OK	8.93555	6.62886	-0.430796	0.741852	-1.23446	1.23446	0.0792	0.997762	no
-	Large	NM_010687	chr8:72814598-73352556	S5	S6	OK	23.7632	18.7512	-0.341747	0.789086	-1.23401	1.23401	0.08325	0.997762	no
-	Hes6	NM_019479	chr1:91411482-91413222	S5	S6	OK	9.56918	6.65898	-0.523093	0.695878	-1.2329	1.2329	0.08065	0.997762	no
-	Hnrnpl	NM_177301	chr7:28810889-28822266	S5	S6	OK	49.7639	63.0346	0.341043	1.26667	1.23189	1.23189	0.08035	0.997762	no
-	Klf13	NM_021366	chr7:63886350-63938915	S5	S6	OK	10.1086	7.95515	-0.345622	0.786969	-1.23173	1.23173	0.0873	0.997762	no
-	Ide	NM_031156	chr19:37268740-37330613	S5	S6	OK	31.7975	40.348	0.343583	1.2689	1.23164	1.23164	0.083	0.997762	no
-	Sema3f	NM_011349	chr9:107681501-107710475	S5	S6	OK	7.26372	9.56558	0.397143	1.3169	1.2315	1.2315	0.07665	0.997762	no
-	Umps	NM_009471	chr16:33955011-33967003	S5	S6	OK	4.29151	3.02978	-0.502269	0.705994	-1.23091	1.23091	0.08455	0.997762	no
-	Mettl7a1	NM_027334	chr15:100304816-100314348	S5	S6	OK	20.5611	15.8684	-0.373762	0.771768	-1.23048	1.23048	0.0863	0.997762	no
-	Zfp36l1	NM_007564	chr12:80107759-80113013	S5	S6	OK	41.1026	52.0055	0.339433	1.26526	1.23009	1.23009	0.09105	0.997762	no
-	Epc2	NM_172663	chr2:49451485-49551609	S5	S6	OK	14.1964	18.0488	0.346381	1.27136	1.22944	1.22944	0.08175	0.997762	no
-	Ncapd3	NM_178113	chr9:27030174-27095315	S5	S6	OK	4.57902	5.98612	0.386583	1.30729	1.22942	1.22942	0.08545	0.997762	no
-	Pde3b	NM_011055	chr7:114415253-114537937	S5	S6	OK	1.6613	2.37842	0.517698	1.43166	1.2283	1.2283	0.08535	0.997762	no
-	Ccdc94	NM_028381	chr17:55952622-55967951	S5	S6	OK	3.49991	2.18264	-0.681246	0.623627	-1.22786	1.22786	0.08095	0.997762	no
-	Nfrkb	NM_172766	chr9:31386191-31421334	S5	S6	OK	3.60795	4.78581	0.407584	1.32646	1.2268	1.2268	0.0911	0.997762	no
-	Cfh	NM_009888	chr1:140085854-140183411	S5	S6	OK	38.7219	49.0105	0.339941	1.2657	1.22668	1.22668	0.0784	0.997762	no
-	Loxl1	NM_010729	chr9:58287722-58313212	S5	S6	OK	10.4471	13.3723	0.35615	1.28	1.22661	1.22661	0.0943	0.997762	no
-	Arhgap6	NM_001287530,NM_009707,NM_178754	chrX:168795098-169304440	S5	S6	OK	1.80747	2.56982	0.507696	1.42178	1.2265	1.2265	0.08155	0.997762	no
-	Esrrg	NM_001243792,NM_011935	chr1:187609005-188214884	S5	S6	OK	19.1315	24.216	0.34001	1.26577	1.22634	1.22634	0.07915	0.997762	no
-	Nphp1	NM_001291012,NM_001291013,NM_016902	chr2:127740731-127788891	S5	S6	OK	7.33598	5.42108	-0.43641	0.738971	-1.22625	1.22625	0.0837	0.997762	no
-	Ankrd45	NM_028664	chr1:161142711-161170507	S5	S6	OK	0.830682	1.3886	0.741266	1.67164	1.22606	1.22606	0.08275	0.997762	no
-	Grik5	NM_008168	chr7:25009850-25072369	S5	S6	OK	1.46597	2.14274	0.547607	1.46165	1.22591	1.22591	0.09945	0.997762	no
-	Hrasls	NM_013751	chr16:29209694-29230530	S5	S6	OK	15.9351	20.5885	0.369634	1.29202	1.22512	1.22512	0.0831	0.997762	no
-	Ifit1	NM_008331	chr19:34640888-34650009	S5	S6	OK	2.38809	1.57057	-0.604567	0.657668	-1.22481	1.22481	0.08805	0.997762	no
-	Oaf	NM_178644	chr9:43221277-43239816	S5	S6	OK	7.26392	5.29644	-0.455725	0.729143	-1.22438	1.22438	0.0898	0.997762	no
-	Nufip2	NM_001024205	chr11:77686138-77717966	S5	S6	OK	10.8822	13.7711	0.339671	1.26547	1.22418	1.22418	0.08395	0.997762	no
-	Ints6	NM_008715	chr14:62663666-62830126	S5	S6	OK	5.564	7.27186	0.386203	1.30695	1.22402	1.22402	0.08095	0.997762	no
-	Gpbp1l1	NM_029868	chr4:116557726-116600266	S5	S6	OK	23.1025	29.4724	0.351315	1.27572	1.22393	1.22393	0.08285	0.997762	no
-	Cux2	NM_007804	chr5:121860215-122047825	S5	S6	OK	3.01618	2.25958	-0.416666	0.749153	-1.2237	1.2237	0.1115	0.997762	no
-	Rhbdf2	NM_001167680,NM_172572	chr11:116598165-116627019	S5	S6	OK	6.96126	9.16747	0.397175	1.31693	1.22298	1.22298	0.08125	0.997762	no
-	Hccs	NM_008222	chrX:169311530-169320343	S5	S6	OK	39.3308	49.6695	0.3367	1.26287	1.21989	1.21989	0.0882	0.997762	no
-	Srsf5	NM_001079694,NM_001079695,NM_009159	chr12:80945503-80950507	S5	S6	OK	227.083	287.458	0.340128	1.26587	1.21981	1.21981	0.0828	0.997762	no
-	Nlrp10	NM_175532	chr7:108921852-108930158	S5	S6	OK	12.7152	16.1611	0.345964	1.27101	1.2198	1.2198	0.08395	0.997762	no
-	Kat2b	NM_001190846,NM_020005	chr17:53566970-53672721	S5	S6	OK	42.4464	53.5922	0.336379	1.26259	1.21869	1.21869	0.0823	0.997762	no
-	Dcn	NM_001190451,NM_007833	chr10:97479499-97518162	S5	S6	OK	369.391	467.989	0.341325	1.26692	1.21866	1.21866	0.08255	0.997762	no
-	Asah2	NM_018830	chr19:31984650-32103140	S5	S6	OK	7.42515	9.57037	0.366156	1.28891	1.21849	1.21849	0.08515	0.997762	no
-	Wsb1	NM_001042565,NM_019653	chr11:79239381-79254695	S5	S6	OK	26.3637	33.6855	0.353573	1.27772	1.21812	1.21812	0.08735	0.997762	no
-	Mrpl52	NM_026851	chr14:54426908-54429750	S5	S6	OK	79.0637	57.7146	-0.45408	0.729976	-1.21806	1.21806	0.08715	0.997762	no
-	Prkcg	NM_001291434,NM_011102	chr7:3303531-3331097	S5	S6	OK	8.00677	10.6083	0.4059	1.32492	1.21799	1.21799	0.0755	0.997762	no
-	Fan1	NM_177893	chr7:64346757-64374095	S5	S6	OK	2.53542	1.71704	-0.562304	0.677221	-1.21655	1.21655	0.09395	0.997762	no
-	Irak2	NM_001113553,NM_172161	chr6:113638466-113695027	S5	S6	OK	5.92348	7.86831	0.409608	1.32833	1.21524	1.21524	0.0873	0.997762	no
-	Atxn7l1	NM_001033436	chr12:33302514-33394760	S5	S6	OK	2.75561	3.88745	0.496456	1.41074	1.21476	1.21476	0.0961	0.997762	no
-	Trim26	NM_001025599,NM_001286726,NM_001286727	chr17:36837145-36859398	S5	S6	OK	8.12908	6.26592	-0.375564	0.770803	-1.2145	1.2145	0.09375	0.997762	no
-	Lrp11	NM_172784	chr10:7589799-7625477	S5	S6	OK	1.63272	1.03051	-0.663908	0.631161	-1.21328	1.21328	0.08735	0.997762	no
-	Itgb5	NM_001145884,NM_010580	chr16:33829664-33949338	S5	S6	OK	34.5717	43.6301	0.335734	1.26202	1.21319	1.21319	0.0797	0.997762	no
-	Ppp1r1a	NM_021391	chr15:103530278-103537992	S5	S6	OK	1.50823	0.808509	-0.89952	0.536065	-1.21267	1.21267	0.0993	0.997762	no
-	Ccdc41os1	NR_015524	chr10:94673492-94688613	S5	S6	OK	1.72545	2.61389	0.599224	1.5149	1.21246	1.21246	0.0921	0.997762	no
-	Slc33a1	NM_001272035,NM_015728	chr3:63942323-63964733	S5	S6	OK	6.04353	4.35961	-0.47119	0.721368	-1.21215	1.21215	0.0825	0.997762	no
-	Hsd17b4	NM_008292	chr18:50128200-50196270	S5	S6	OK	56.8304	71.7182	0.335677	1.26197	1.2119	1.2119	0.0875	0.997762	no
-	Vgll3	NM_028572	chr16:65815632-65863066	S5	S6	OK	1.48901	2.27171	0.609429	1.52565	1.21122	1.21122	0.09135	0.997762	no
-	Lad1	NM_133664	chr1:135818597-135833341	S5	S6	OK	1.12646	1.72039	0.610937	1.52725	1.2112	1.2112	0.0969	0.997762	no
-	Csnk1e	NM_001289898,NM_001289899,NM_013767	chr15:79417851-79442057	S5	S6	OK	32.3816	40.7401	0.331274	1.25812	1.21097	1.21097	0.0894	0.997762	no
-	Fxn	NM_008044	chr19:24261452-24280586	S5	S6	OK	23.2048	17.3247	-0.421588	0.7466	-1.21045	1.21045	0.094	0.997762	no
-	Pgpep1	NM_023217	chr8:70646435-70659738	S5	S6	OK	9.51084	7.35023	-0.371783	0.772827	-1.21022	1.21022	0.08855	0.997762	no
-	Hspb6	NM_001012401	chr7:30553301-30555439	S5	S6	OK	1879.64	2378.36	0.339513	1.26533	1.2101	1.2101	0.09625	0.997762	no
-	Cpne3	NM_027769	chr4:19519251-19570104	S5	S6	OK	9.63405	12.3471	0.357955	1.28161	1.21007	1.21007	0.0915	0.997762	no
-	Ddi2,Rsc1a1	NM_001017966,NM_023544	chr4:141683562-141723419	S5	S6	OK	11.958	15.3457	0.359857	1.2833	1.20989	1.20989	0.0816	0.997762	no
-	Ankrd29	NM_001190371	chr18:12252356-12305720	S5	S6	OK	1.89941	1.21179	-0.648419	0.637982	-1.20985	1.20985	0.0885	0.997762	no
-	2700029M09Rik	NM_028299	chr8:60890450-60907572	S5	S6	OK	15.7828	20.9675	0.409798	1.3285	1.20982	1.20982	0.0925	0.997762	no
-	Rpp25	NM_133982	chr9:57504101-57505447	S5	S6	OK	0.784646	1.54723	0.979573	1.97188	1.2096	1.2096	0.10105	0.997762	no
-	Cd163	NM_001170395,NM_053094	chr6:124304650-124330527	S5	S6	OK	9.98786	7.72582	-0.370488	0.773521	-1.2095	1.2095	0.0863	0.997762	no
-	Tbc1d31	NM_001081396,NM_001167679	chr15:57912198-57970068	S5	S6	OK	2.99895	2.08359	-0.525383	0.694773	-1.20855	1.20855	0.08935	0.997762	no
-	Taok1	NM_144825	chr11:77529161-77607815	S5	S6	OK	17.5088	22.0611	0.333424	1.26	1.20679	1.20679	0.08905	0.997762	no
-	Rasa2	NM_053268	chr9:96539299-96631503	S5	S6	OK	2.00232	2.77636	0.47152	1.38657	1.20676	1.20676	0.0891	0.997762	no
-	Gpr56	NM_001198894,NM_018882	chr8:94977108-95014208	S5	S6	OK	35.4199	44.4865	0.328808	1.25597	1.2066	1.2066	0.0907	0.997762	no
-	Pag1	NM_001195031,NM_053182	chr3:9687481-9833679	S5	S6	OK	1.11631	1.56708	0.489341	1.4038	1.20585	1.20585	0.08805	0.997762	no
-	Il1r1	NM_001123382,NM_008362	chr1:40225079-40316177	S5	S6	OK	4.9124	6.45693	0.394421	1.31441	1.2056	1.2056	0.0896	0.997762	no
-	Sox4	NM_009238	chr13:28950729-28953682	S5	S6	OK	2.17107	3.09332	0.510748	1.42479	1.20503	1.20503	0.0959	0.997762	no
-	Alas1	NM_001291835,NM_020559	chr9:106233454-106247954	S5	S6	OK	118.864	150.007	0.33572	1.26201	1.20425	1.20425	0.0856	0.997762	no
-	Hspa4l	NM_011020	chr3:40745612-40790365	S5	S6	OK	21.4906	17.0281	-0.335786	0.792351	-1.20253	1.20253	0.0851	0.997762	no
-	Gm14403	NR_036450	chr2:177498225-177512311	S5	S6	OK	9.33806	7.18868	-0.377396	0.769826	-1.20252	1.20252	0.0892	0.997762	no
-	Sde2	NM_145943	chr1:180851150-180868114	S5	S6	OK	8.80016	11.5499	0.392278	1.31246	1.20234	1.20234	0.0859	0.997762	no
-	Mrgprf	NM_145379	chr7:145300908-145309557	S5	S6	OK	1.73465	2.74926	0.664397	1.58491	1.20234	1.20234	0.11945	0.997762	no
-	Srsf10	NM_001080387,NM_001284195,NM_001284196,NM_010178	chr4:135856070-135869899	S5	S6	OK	29.2051	37.0645	0.34382	1.26911	1.20215	1.20215	0.084	0.997762	no
-	Man1c1	NM_207237	chr4:134561689-134704290	S5	S6	OK	8.28126	10.5682	0.351811	1.27616	1.20215	1.20215	0.0894	0.997762	no
-	Capg	NM_001042534,NM_001271395,NM_001271415,NM_007599	chr6:72544390-72562983	S5	S6	OK	6.91326	4.77567	-0.533663	0.690799	-1.20193	1.20193	0.09295	0.997762	no
-	Agap1	NM_001037136,NM_178119	chr1:89454810-89895282	S5	S6	OK	5.70009	7.18296	0.333594	1.26015	1.20079	1.20079	0.09335	0.997762	no
-	Drd2	NM_010077	chr9:49340661-49407214	S5	S6	OK	1.14927	2.04449	0.831018	1.77895	1.20067	1.20067	0.09515	0.997762	no
-	Sh3kbp1	NM_001135727,NM_001135728,NM_001290661,NM_001290664,NM_021389	chrX:159627271-159975920	S5	S6	OK	56.3579	71.0974	0.335178	1.26153	1.19995	1.19995	0.09065	0.997762	no
-	Rapgef6	NM_001252494,NM_001252496,NM_001252497,NM_001252498,NM_175258	chr11:54522844-54699286	S5	S6	OK	5.48724	7.00063	0.351403	1.2758	1.19993	1.19993	0.08405	0.997762	no
-	Rab32	NM_026405	chr10:10545038-10558207	S5	S6	OK	0.713378	1.38859	0.96088	1.9465	1.19975	1.19975	0.0879	0.997762	no
-	2310002L09Rik	NM_027104,NM_027981	chr4:73939370-73950846	S5	S6	OK	36.5696	46.5287	0.347478	1.27233	1.19963	1.19963	0.0937	0.997762	no
-	Mafk	NM_010757	chr5:139791535-139802652	S5	S6	OK	37.8848	48.092	0.344179	1.26943	1.19945	1.19945	0.0849	0.997762	no
-	Klhl33	NM_001166651	chr14:50891388-50893255	S5	S6	OK	6.96325	4.8145	-0.532373	0.691416	-1.19883	1.19883	0.09755	0.997762	no
-	Map1b	NM_008634	chr13:99421463-99516602	S5	S6	OK	2.94289	3.74522	0.347816	1.27263	1.19871	1.19871	0.0903	0.997762	no
-	H2-K2	NR_004446	chr17:33974658-33978791	S5	S6	OK	0.88796	1.72759	0.960194	1.94557	1.19831	1.19831	0.0917	0.997762	no
-	Acsm5	NM_178758	chr7:119526264-119543360	S5	S6	OK	1.99558	2.98648	0.581638	1.49655	1.19765	1.19765	0.09865	0.997762	no
-	Tyw1	NM_001015876,NM_178897	chr5:130255618-130341567	S5	S6	OK	2.83214	1.94805	-0.539859	0.687837	-1.19755	1.19755	0.09835	0.997762	no
-	Tmem86b	NM_023440	chr7:4628039-4630482	S5	S6	OK	1.33614	2.60163	0.961347	1.94712	1.19714	1.19714	0.09835	0.997762	no
-	Tubd1	NM_001199045,NM_001199046,NM_001199047,NM_019756	chr11:86544990-86567360	S5	S6	OK	6.46803	4.51129	-0.519786	0.697475	-1.19659	1.19659	0.0852	0.997762	no
-	B4galt6	NM_019737	chr18:20684598-20746404	S5	S6	OK	6.88325	8.83628	0.360349	1.28374	1.19654	1.19654	0.08605	0.997762	no
-	Clmp	NM_133733	chr9:40685963-40784046	S5	S6	OK	1.43231	2.14063	0.579688	1.49453	1.19646	1.19646	0.09175	0.997762	no
-	Aspscr1	NM_001164224,NM_026877,NM_198223	chr11:120672972-120709446	S5	S6	OK	15.7395	11.9219	-0.400779	0.757451	-1.19614	1.19614	0.0916	0.997762	no
-	Arl13b	NM_026577	chr16:62793688-62847040	S5	S6	OK	6.01701	4.48768	-0.423078	0.745832	-1.19583	1.19583	0.08805	0.997762	no
-	Tbxas1	NM_011539	chr6:38918985-39084579	S5	S6	OK	2.05324	1.18171	-0.797025	0.575534	-1.19561	1.19561	0.0991	0.997762	no
-	Prkacb	NM_001164198,NM_001164199,NM_001164200,NM_011100	chr3:146729578-146812946	S5	S6	OK	29.2197	36.755	0.330999	1.25788	1.19479	1.19479	0.08965	0.997762	no
-	Rnf219	NM_026047	chr14:104477533-104522666	S5	S6	OK	2.22167	1.48421	-0.581951	0.668061	-1.19462	1.19462	0.09625	0.997762	no
-	Ell	NM_007924	chr8:70539674-70592858	S5	S6	OK	6.81744	8.8357	0.374113	1.29604	1.19435	1.19435	0.09515	0.997762	no
-	Erf	NM_010155	chr7:25242559-25250758	S5	S6	OK	8.7936	11.2403	0.354152	1.27824	1.19392	1.19392	0.09605	0.997762	no
-	Scd1	NM_009127	chr19:44394449-44407709	S5	S6	OK	5.46617	4.12696	-0.40545	0.755	-1.19391	1.19391	0.09055	0.997762	no
-	Eno3	NM_001136062,NM_001276285,NM_007933	chr11:70657175-70662513	S5	S6	OK	665.797	528.491	-0.333204	0.793772	-1.19369	1.19369	0.0929	0.997762	no
-	Fam222b	NM_145430	chr11:78094672-78157339	S5	S6	OK	6.49433	8.35805	0.363986	1.28698	1.19338	1.19338	0.0983	0.997762	no
-	Samd1	NM_001081415	chr8:83997671-84000386	S5	S6	OK	7.78741	5.75783	-0.435618	0.739377	-1.19222	1.19222	0.092	0.997762	no
-		NM_033075	chr17:34996723-35000746	S5	S6	OK	13.5486	10.608	-0.352998	0.782959	-1.19103	1.19103	0.09715	0.997762	no
-	As3mt	NM_020577	chr19:46707442-46741095	S5	S6	OK	32.6161	25.6643	-0.345818	0.78686	-1.19053	1.19053	0.09195	0.997762	no
-	Pvrl3	NM_021495,NM_021496,NM_021497	chr16:46394857-46496967	S5	S6	OK	3.33879	4.77036	0.514773	1.42877	1.18986	1.18986	0.09005	0.997762	no
-	Nfic	NM_008688,NM_026756	chr10:81396190-81427173	S5	S6	OK	35.2945	43.9505	0.316437	1.24525	1.18877	1.18877	0.1088	0.997762	no
-	Rasa4	NM_001039103,NM_133914	chr5:136083915-136111861	S5	S6	OK	2.16501	1.44637	-0.581944	0.668066	-1.18817	1.18817	0.1056	0.997762	no
-	Serpinb1a	NM_025429	chr13:32842091-32851185	S5	S6	OK	2.28429	1.39203	-0.714559	0.609393	-1.18814	1.18814	0.10725	0.997762	no
-	Zfp27	NM_001037707,NM_001285797,NM_001285798,NM_011754	chr7:29893336-29906567	S5	S6	OK	3.04279	4.11744	0.436352	1.35318	1.18787	1.18787	0.09075	0.997762	no
-	Slc18b1	NM_183116	chr10:23796985-23827968	S5	S6	OK	3.94721	5.54288	0.489802	1.40425	1.18595	1.18595	0.08985	0.997762	no
-	Tcf21	NM_011545	chr10:22817274-22820128	S5	S6	OK	4.03056	5.99808	0.573519	1.48815	1.18514	1.18514	0.10565	0.997762	no
-	Usp7	NM_001003918	chr16:8688721-8738342	S5	S6	OK	24.3725	30.6004	0.328293	1.25553	1.18501	1.18501	0.0946	0.997762	no
-	Rhobtb3	NM_028493	chr13:75869536-75943824	S5	S6	OK	5.33282	6.9754	0.387376	1.30801	1.18477	1.18477	0.09395	0.997762	no
-	Mrps15	NM_025544	chr4:126046927-126055536	S5	S6	OK	85.6112	68.1445	-0.329202	0.795976	-1.1843	1.1843	0.09185	0.997762	no
-	Ltc4s	NM_008521	chr11:50236471-50238471	S5	S6	OK	3.26318	1.37422	-1.24766	0.421129	-1.18383	1.18383	0.1244	0.997762	no
-	Inpp4b	NM_001024617,NM_001297591,NM_001297593,NM_001297596	chr8:81342561-82127917	S5	S6	OK	12.9546	16.2308	0.325276	1.2529	1.18306	1.18306	0.0885	0.997762	no
-	Cdkal1	NM_001308486,NM_144536	chr13:29191745-29855673	S5	S6	OK	7.29538	9.63425	0.401189	1.3206	1.18254	1.18254	0.09295	0.997762	no
-	Foxj3	NM_001290696,NM_172699	chr4:119539660-119629119	S5	S6	OK	16.4106	20.5805	0.326652	1.2541	1.18225	1.18225	0.09585	0.997762	no
-	AI317395	NM_144821	chr10:40001572-40025268	S5	S6	OK	1.63791	2.50876	0.615115	1.53168	1.18162	1.18162	0.09915	0.997762	no
-	Rpa3	NM_026632	chr6:8255935-8259141	S5	S6	OK	14.6217	9.56703	-0.611965	0.654304	-1.18127	1.18127	0.09455	0.997762	no
-	Syne1	NM_001079686,NM_022027	chr10:5020195-5194707	S5	S6	OK	21.6379	27.5446	0.348206	1.27298	1.18096	1.18096	0.09755	0.997762	no
-	Paqr4	NM_023824	chr17:23726335-23740330	S5	S6	OK	18.3202	14.2157	-0.365957	0.775958	-1.17993	1.17993	0.0952	0.997762	no
-	Arf4	NM_007479	chr14:26638196-26657258	S5	S6	OK	58.5112	73.4472	0.327995	1.25527	1.1796	1.1796	0.0923	0.997762	no
-	Lhfp	NM_175386	chr3:53041546-53261679	S5	S6	OK	29.2966	36.9274	0.333957	1.26047	1.17957	1.17957	0.09375	0.997762	no
-	Mid2	NM_011845	chrX:140678027-140767715	S5	S6	OK	7.87568	10.0354	0.349618	1.27423	1.17925	1.17925	0.09305	0.997762	no
-	Rasl10a	NM_145216	chr11:5054130-5065327	S5	S6	OK	3.01432	0.535701	-2.49233	0.177719	-1.17865	1.17865	0.22545	0.997762	no
-	Gimap9	NM_174960	chr6:48676134-48678704	S5	S6	OK	1.05472	1.96759	0.899574	1.86551	1.17759	1.17759	0.1041	0.997762	no
-	Dgcr6	NM_001289813,NM_001289814,NM_010047	chr16:18052859-18071632	S5	S6	OK	16.5511	12.4162	-0.4147	0.750174	-1.17755	1.17755	0.09735	0.997762	no
-	Rsu1	NM_009105	chr2:13076966-13271415	S5	S6	OK	33.3004	41.8861	0.330935	1.25783	1.17701	1.17701	0.09735	0.997762	no
-	Epn3	NM_027984	chr11:94489598-94499974	S5	S6	OK	5.39246	4.10744	-0.392703	0.761701	-1.17575	1.17575	0.1117	0.997762	no
-	Rtf1	NM_030112	chr2:119675067-119735407	S5	S6	OK	17.3457	21.7442	0.32605	1.25358	1.17569	1.17569	0.09535	0.997762	no
-	Herpud1	NM_022331	chr8:94386499-94395358	S5	S6	OK	235.324	187.041	-0.33129	0.794823	-1.17542	1.17542	0.095	0.997762	no
-	Lysmd3	NM_030257	chr13:81657805-81671890	S5	S6	OK	12.2662	15.742	0.359937	1.28336	1.1749	1.1749	0.094	0.997762	no
-	Mospd2	NM_001290523,NM_001290524,NM_029730	chrX:164936170-164980375	S5	S6	OK	7.25375	5.48413	-0.403464	0.756041	-1.17467	1.17467	0.09615	0.997762	no
-	Kdm3a	NM_001038695,NM_173001	chr6:71588969-71632917	S5	S6	OK	8.83916	11.1986	0.341331	1.26693	1.1741	1.1741	0.09715	0.997762	no
-	Mark1	NM_145515	chr1:184896423-184999549	S5	S6	OK	3.66043	2.69928	-0.439442	0.737422	-1.17381	1.17381	0.10255	0.997762	no
-	Clcf1,Pold4	NM_001310038,NM_001310039,NM_019952,NM_027196	chr19:4214237-4233634	S5	S6	OK	11.9093	16.9145	0.506172	1.42028	1.17371	1.17371	0.1018	0.997762	no
-	Col15a1	NM_009928	chr4:47208011-47313165	S5	S6	OK	21.3057	26.5305	0.316408	1.24523	1.17371	1.17371	0.112	0.997762	no
-	Dll1	NM_007865	chr17:15367353-15375823	S5	S6	OK	1.36357	2.0196	0.566682	1.48111	1.17348	1.17348	0.10455	0.997762	no
-	Mlxipl	NM_021455	chr5:135106890-135138382	S5	S6	OK	14.6404	11.6239	-0.33287	0.793961	-1.17322	1.17322	0.1072	0.997762	no
-	Epha4	NM_007936	chr1:77367184-77515088	S5	S6	OK	10.3176	13.0092	0.334422	1.26087	1.17285	1.17285	0.0914	0.997762	no
-	Dxo	NM_001163770,NM_033613	chr17:34837018-34839186	S5	S6	OK	4.00266	5.72651	0.516697	1.43068	1.17183	1.17183	0.09595	0.997762	no
-	Six4	NM_011382	chr12:73100258-73113245	S5	S6	OK	2.40741	1.72006	-0.485018	0.714486	-1.17122	1.17122	0.10065	0.997762	no
-	Wee1	NM_009516	chr7:110122058-110143299	S5	S6	OK	10.0753	7.72823	-0.382608	0.767047	-1.17068	1.17068	0.0976	0.997762	no
-	Eci2	NM_001110331,NM_011868	chr13:34977747-34994144	S5	S6	OK	87.8564	110.101	0.325613	1.25319	1.17042	1.17042	0.09635	0.997762	no
-	Prkcd	NM_011103	chr14:30595353-30626208	S5	S6	OK	3.87386	5.25981	0.44124	1.35777	1.17036	1.17036	0.1022	0.997762	no
-		NM_001302649,NM_001302650,NM_001302651	chr1:173920400-173942672	S5	S6	OK	12.8079	10.1337	-0.337876	0.791207	-1.1701	1.1701	0.09255	0.997762	no
-	Pan3	NM_028291	chr5:147430579-147548501	S5	S6	OK	7.84441	10.0771	0.361345	1.28462	1.17007	1.17007	0.0981	0.997762	no
-	Cspg4	NM_139001	chr9:56865103-56899870	S5	S6	OK	4.38914	3.45232	-0.346371	0.78656	-1.17002	1.17002	0.11765	0.997762	no
-	Sp110	NM_030194,NM_175397	chr1:85576898-85645036	S5	S6	OK	2.02319	3.25716	0.686983	1.60991	1.16978	1.16978	0.109	0.997762	no
-	Lpar1	NM_001290486,NM_010336,NM_172989	chr4:58435251-58553491	S5	S6	OK	4.47012	6.01208	0.427551	1.34495	1.16963	1.16963	0.09615	0.997762	no
-	Slc25a33	NM_027460	chr4:149744035-149774267	S5	S6	OK	12.9804	17.0644	0.394649	1.31463	1.16697	1.16697	0.09865	0.997762	no
-	Nmrk1	NM_145497	chr19:18632015-18652184	S5	S6	OK	1.88364	2.99416	0.668624	1.58956	1.16679	1.16679	0.11145	0.997762	no
-	Adcy5	NM_001012765	chr16:35155635-35304549	S5	S6	OK	18.5267	23.0685	0.316317	1.24515	1.16669	1.16669	0.10575	0.997762	no
-	Actr3	NM_001205385,NM_001205386,NM_023735	chr1:125392904-125435727	S5	S6	OK	68.7209	85.9313	0.322435	1.25044	1.16658	1.16658	0.09455	0.997762	no
-	Itga3	NM_001306071,NM_001306162,NM_013565	chr11:95044474-95076811	S5	S6	OK	3.0025	3.98108	0.406997	1.32592	1.16626	1.16626	0.1034	0.997762	no
-	Gm5088	NR_002862	chr14:89896223-89899447	S5	S6	OK	1.90688	2.77259	0.540021	1.45399	1.16581	1.16581	0.11	0.997762	no
-	Stk38l	NM_172734	chr6:146724929-146778814	S5	S6	OK	6.53763	8.43706	0.367973	1.29054	1.1646	1.1646	0.09885	0.997762	no
-	Phldb2	NM_001252442,NM_153412	chr16:45746230-45844378	S5	S6	OK	4.97182	6.35625	0.3544	1.27846	1.16437	1.16437	0.09705	0.997762	no
-	Nfat5	NM_001286260,NM_018823,NM_133957	chr8:107256163-107558595	S5	S6	OK	10.1402	13.8152	0.446166	1.36242	1.16293	1.16293	0.0999	0.997762	no
-	Cdk18	NM_008795	chr1:132113546-132139685	S5	S6	OK	10.3686	13.1514	0.342994	1.26839	1.16285	1.16285	0.1039	0.997762	no
-	Pcyt2	NM_024229	chr11:120610086-120617890	S5	S6	OK	17.7419	13.8249	-0.359893	0.779223	-1.16202	1.16202	0.09805	0.997762	no
-	Bmp4	NM_007554	chr14:46379523-46390599	S5	S6	OK	1.81481	1.13979	-0.671042	0.628049	-1.16189	1.16189	0.11625	0.997762	no
-	Pld2	NM_001302475,NM_001302476,NM_008876	chr11:70540271-70558110	S5	S6	OK	2.71382	3.7243	0.456643	1.37235	1.16181	1.16181	0.1023	0.997762	no
-	Gstp2	NM_181796	chr19:4040287-4042221	S5	S6	OK	3.40925	1.75215	-0.960328	0.51394	-1.16155	1.16155	0.1156	0.997762	no
-	Arl2	NM_019722	chr19:6134388-6141137	S5	S6	OK	56.9243	71.815	0.335239	1.26159	1.16151	1.16151	0.10555	0.997762	no
-	Tmx4	NM_029148	chr2:134594501-134644121	S5	S6	OK	21.5698	26.9757	0.322649	1.25062	1.1613	1.1613	0.1001	0.997762	no
-	Sap30	NM_021788	chr8:57482701-57487860	S5	S6	OK	6.71102	9.53913	0.507326	1.42141	1.16067	1.16067	0.09895	0.997762	no
-	Bola2	NM_175103	chr7:126695999-126696693	S5	S6	OK	58.5478	41.1818	-0.507608	0.703388	-1.16061	1.16061	0.10175	0.997762	no
-	Ctdp1	NM_026295	chr18:80407958-80469667	S5	S6	OK	5.08116	6.58909	0.374921	1.29677	1.16022	1.16022	0.1087	0.997762	no
-	Mios	NM_145374	chr6:8209226-8236273	S5	S6	OK	9.86275	12.6137	0.354934	1.27892	1.16011	1.16011	0.10115	0.997762	no
-	Msl2	NM_001100451	chr9:101074761-101104799	S5	S6	OK	16.7614	20.9939	0.324829	1.25251	1.16009	1.16009	0.1015	0.997762	no
-	Ufl1	NM_026194	chr4:25248585-25281821	S5	S6	OK	12.694	15.9763	0.33179	1.25857	1.15934	1.15934	0.0976	0.997762	no
-	Ap1m1	NM_007456	chr8:72240131-72257379	S5	S6	OK	32.8435	40.942	0.317977	1.24658	1.15914	1.15914	0.1111	0.997762	no
-	6820431F20Rik	NR_030708	chr8:20268285-20297432	S5	S6	OK	29.0091	36.2311	0.320723	1.24896	1.15828	1.15828	0.0999	0.997762	no
-	Trmt12	NM_026642	chr15:58872648-58876781	S5	S6	OK	1.72802	1.13388	-0.607853	0.656173	-1.15804	1.15804	0.10145	0.997762	no
-	Slc39a14	NM_001135151,NM_001135152,NM_144808	chr14:70303466-70351424	S5	S6	OK	23.7849	19.0025	-0.323861	0.798931	-1.15796	1.15796	0.09835	0.997762	no
-	Tmem229b	NM_001170401,NM_178745	chr12:78961794-79007277	S5	S6	OK	0.972403	1.53053	0.654406	1.57397	1.1568	1.1568	0.1192	0.997762	no
-	Leo1	NM_001039522	chr9:75441523-75466432	S5	S6	OK	5.30327	6.96267	0.392758	1.3129	1.15666	1.15666	0.10685	0.997762	no
-	Sox17	NM_001289464,NM_001289465,NM_001289466,NM_001289467,NM_011441	chr1:4490927-4497354	S5	S6	OK	7.51498	9.7985	0.382792	1.30386	1.15605	1.15605	0.09495	0.997762	no
-	Cyb5rl	NM_175471	chr4:107070167-107084805	S5	S6	OK	4.84005	3.21528	-0.590077	0.664307	-1.15588	1.15588	0.1024	0.997762	no
-	Ephb4	NM_001159571,NM_010144	chr5:137350108-137374522	S5	S6	OK	17.8	22.142	0.314913	1.24393	1.15481	1.15481	0.1033	0.997762	no
-	Zfp407	NM_001033341	chr18:84207701-84589504	S5	S6	OK	2.13084	2.79136	0.389545	1.30998	1.15447	1.15447	0.11075	0.997762	no
-	Fgfrl1	NM_001164259,NM_054071	chr5:108694228-108706950	S5	S6	OK	6.83129	8.95909	0.391194	1.31148	1.1543	1.1543	0.10815	0.997762	no
-	Chd7	NM_001277149	chr4:8690405-8868449	S5	S6	OK	3.70194	4.63986	0.3258	1.25336	1.15404	1.15404	0.1023	0.997762	no
-	Setdb2	NM_001081024	chr14:59402010-59440877	S5	S6	OK	3.3605	2.36644	-0.505956	0.704193	-1.15345	1.15345	0.1067	0.997762	no
-	Itgbl1	NM_145467	chr14:123660139-123974079	S5	S6	OK	3.99283	5.59239	0.486052	1.40061	1.1533	1.1533	0.10675	0.997762	no
-	Ttc12	NM_172770	chr9:49436960-49486225	S5	S6	OK	9.75761	12.33	0.337574	1.26363	1.15307	1.15307	0.10485	0.997762	no
-	Fntb	NM_145927	chr12:76837466-76921412	S5	S6	OK	5.77217	4.24873	-0.442085	0.736072	-1.15285	1.15285	0.11115	0.997762	no
-	Ifnar1	NM_010508	chr16:91485214-91510522	S5	S6	OK	5.22837	6.64167	0.345183	1.27031	1.15248	1.15248	0.1029	0.997762	no
-	Lysmd2	NM_027309	chr9:75625731-75637773	S5	S6	OK	7.84163	10.8781	0.472206	1.38722	1.15238	1.15238	0.10465	0.997762	no
-	Arhgap29	NM_172525	chr3:121953325-122016153	S5	S6	OK	33.4598	41.6991	0.317588	1.24624	1.15201	1.15201	0.1022	0.997762	no
-	Nmnat3	NM_144533	chr9:98296582-98411428	S5	S6	OK	10.8804	14.1337	0.377414	1.29901	1.15176	1.15176	0.1066	0.997762	no
-	Tmco4	NM_001305423,NM_029857	chr4:138972282-139059171	S5	S6	OK	4.28411	5.67798	0.406381	1.32536	1.15124	1.15124	0.1145	0.997762	no
-	Ilvbl	NM_173751	chr10:78574499-78584502	S5	S6	OK	9.67305	12.676	0.390052	1.31044	1.15101	1.15101	0.1091	0.997762	no
-	Mtmr11	NM_181409	chr3:96161969-96171718	S5	S6	OK	1.52458	2.29788	0.59189	1.50722	1.15077	1.15077	0.1146	0.997762	no
-	Shb	NM_001033306	chr4:45423275-45530828	S5	S6	OK	7.38681	9.64932	0.385475	1.30629	1.15053	1.15053	0.09525	0.997762	no
-	Tmem200b	NM_001201367	chr4:131921770-131923140	S5	S6	OK	1.76071	2.97565	0.75705	1.69003	1.15039	1.15039	0.10715	0.997762	no
-	Scaper	NM_001081341	chr9:55549882-55938115	S5	S6	OK	7.52336	9.49069	0.335135	1.2615	1.14984	1.14984	0.0993	0.997762	no
-	Mapre1	NM_007896	chr2:153741286-153773314	S5	S6	OK	23.6654	29.5151	0.318674	1.24718	1.1497	1.1497	0.10315	0.997762	no
-	Fndc5	NM_027402	chr4:129137059-129144593	S5	S6	OK	208.287	166.52	-0.322881	0.799474	-1.14966	1.14966	0.1042	0.997762	no
-	Camk2d	NM_001025438,NM_001025439,NM_001293663,NM_001293664,NM_001293665,NM_001293666,NM_023813	chr3:126596950-126846326	S5	S6	OK	52.035	65.0283	0.321585	1.2497	1.14887	1.14887	0.10005	0.997762	no
-	Gca	NM_145523	chr2:62664326-62694109	S5	S6	OK	11.8053	15.1556	0.360417	1.2838	1.14886	1.14886	0.10685	0.997762	no
-	Tsacc	NM_029801	chr3:88282759-88296838	S5	S6	OK	8.48895	4.75996	-0.834637	0.560724	-1.14877	1.14877	0.1117	0.997762	no
-	Gnao1	NM_001113384,NM_010308	chr8:93810837-93969388	S5	S6	OK	11.5843	8.94624	-0.372821	0.772273	-1.14851	1.14851	0.1066	0.997762	no
-	1190002N15Rik	NM_001033145	chr9:94517863-94538081	S5	S6	OK	16.5816	20.8353	0.329445	1.25653	1.14848	1.14848	0.10475	0.997762	no
-	2310009B15Rik	NM_001081226	chr1:138851978-138856854	S5	S6	OK	3.76837	1.84081	-1.0336	0.48849	-1.14797	1.14797	0.1083	0.997762	no
-	Vasp	NM_001282021,NM_001282022,NM_009499	chr7:19256929-19271854	S5	S6	OK	18.7539	23.8591	0.347352	1.27222	1.14777	1.14777	0.1099	0.997762	no
-	Trim47	NM_001205081,NM_172570	chr11:116105749-116110235	S5	S6	OK	4.36452	3.046	-0.518904	0.6979	-1.14776	1.14776	0.11165	0.997762	no
-	Ugdh	NM_009466	chr5:65413221-65435842	S5	S6	OK	9.30857	12.1604	0.38556	1.30637	1.14767	1.14767	0.1005	0.997762	no
-	Zfp28	NM_175247	chr7:6383317-6396637	S5	S6	OK	1.67333	2.35422	0.492526	1.40691	1.1476	1.1476	0.1119	0.997762	no
-	Phf12	NM_174852	chr11:77982815-78030535	S5	S6	OK	11.3428	14.1294	0.316922	1.24567	1.14746	1.14746	0.11245	0.997762	no
-	Asl	NM_133768	chr5:130011502-130024331	S5	S6	OK	2.3804	1.46803	-0.697321	0.616716	-1.14745	1.14745	0.11225	0.997762	no
-	Ccni	NM_017367	chr5:93181932-93206495	S5	S6	OK	69.2909	86.3164	0.316969	1.24571	1.14744	1.14744	0.1068	0.997762	no
-	Rab8b	NM_173413	chr9:66843663-66919705	S5	S6	OK	6.59424	8.51257	0.368389	1.29091	1.14698	1.14698	0.10185	0.997762	no
-	Prex1	NM_177782	chr2:166566344-166722152	S5	S6	OK	1.95922	2.59887	0.407603	1.32648	1.14674	1.14674	0.1175	0.997762	no
-	Apold1	NM_001109914	chr6:134982000-134986836	S5	S6	OK	73.0596	91.877	0.33063	1.25756	1.14649	1.14649	0.09895	0.997762	no
-	Prune2	NM_181348	chr19:16956117-17223932	S5	S6	OK	28.1868	22.6048	-0.318389	0.801964	-1.14585	1.14585	0.1031	0.997762	no
-	Atp13a3	NM_001128094,NM_001128096	chr16:30312423-30388530	S5	S6	OK	17.6776	22.0258	0.317275	1.24597	1.14543	1.14543	0.10545	0.997762	no
-	Aif1	NM_019467	chr17:35170991-35176001	S5	S6	OK	1.91778	0.880228	-1.12349	0.458983	-1.14508	1.14508	0.1178	0.997762	no
-	Armcx4	NM_001202500	chrX:134686518-134697772	S5	S6	OK	1.88486	1.40315	-0.425793	0.744432	-1.14489	1.14489	0.10635	0.997762	no
-	Fam107b	NM_025626	chr2:3713457-3782134	S5	S6	OK	7.33088	9.58345	0.386559	1.30727	1.1448	1.1448	0.10535	0.997762	no
-	Zranb1	NM_207302	chr7:132949621-132983951	S5	S6	OK	27.9451	35.1136	0.329435	1.25652	1.14436	1.14436	0.1046	0.997762	no
-	Dennd3	NM_001081066	chr15:73512559-73572242	S5	S6	OK	3.81187	4.95407	0.378118	1.29964	1.14412	1.14412	0.1072	0.997762	no
-	Irf8	NM_001301811,NM_008320	chr8:120736357-120756692	S5	S6	OK	4.55601	6.14698	0.432106	1.3492	1.14381	1.14381	0.0985	0.997762	no
-	Trpm4	NM_175130	chr7:45303154-45333780	S5	S6	OK	4.3244	5.66427	0.38939	1.30984	1.14368	1.14368	0.11035	0.997762	no
-	Zfp654	NM_028059	chr16:64780346-64786321	S5	S6	OK	6.41915	8.2433	0.36084	1.28417	1.14322	1.14322	0.11215	0.997762	no
-	Dusp22	NM_001037955,NM_134068	chr13:30660058-30711232	S5	S6	OK	10.9922	7.77595	-0.499391	0.707406	-1.14264	1.14264	0.10405	0.997762	no
-	Tshz1	NM_001081300	chr18:84011626-84086562	S5	S6	OK	8.34579	10.4154	0.319598	1.24798	1.14258	1.14258	0.1128	0.997762	no
-	Hand2	NM_010402	chr8:57320982-57324517	S5	S6	OK	22.1127	17.4663	-0.340306	0.789876	-1.14243	1.14243	0.1052	0.997762	no
-	Aamdc	NM_001177945,NM_001177946,NM_001177947,NM_183251	chr7:97550330-97579497	S5	S6	OK	36.7236	28.2167	-0.380159	0.768353	-1.14165	1.14165	0.1021	0.997762	no
-	Trappc1	NM_001024206	chr11:69323985-69325793	S5	S6	OK	56.9797	44.2175	-0.365832	0.776022	-1.14098	1.14098	0.1022	0.997762	no
-	Ipmk	NM_027184	chr10:71347792-71385885	S5	S6	OK	5.87607	7.53633	0.359012	1.28255	1.14097	1.14097	0.10395	0.997762	no
-	Cxxc5	NM_133687	chr18:35829817-35861688	S5	S6	OK	12.0935	15.5546	0.363111	1.2862	1.1404	1.1404	0.1089	0.997762	no
-	Fblim1	NM_001163256,NM_133754	chr4:141576061-141606052	S5	S6	OK	127.269	157.969	0.311762	1.24122	1.14016	1.14016	0.1113	0.997762	no
-	Jade1	NM_001130184,NM_001130185,NM_001130186,NM_172303	chr3:41555733-41616864	S5	S6	OK	10.5639	13.2291	0.324583	1.25229	1.13915	1.13915	0.10175	0.997762	no
-	Slc4a4	NM_001136260,NM_001197147,NM_018760	chr5:88887259-89239656	S5	S6	OK	7.88653	9.86702	0.323224	1.25112	1.13849	1.13849	0.10455	0.997762	no
-	Smad4	NM_008540	chr18:73639012-73703741	S5	S6	OK	26.0119	32.4099	0.31726	1.24596	1.13842	1.13842	0.1079	0.997762	no
-	Fam69b	NM_019833	chr2:26628456-26636497	S5	S6	OK	7.22416	9.92477	0.458203	1.37383	1.13825	1.13825	0.1117	0.997762	no
-	4930526I15Rik	NR_015516,NR_027950,NR_102721	chr9:124423250-124424856	S5	S6	OK	5.04158	7.55808	0.584145	1.49915	1.13809	1.13809	0.08985	0.997762	no
-	Pnp	NM_013632	chr14:50944302-50953412	S5	S6	OK	3.4045	2.39522	-0.507283	0.703545	-1.13781	1.13781	0.10995	0.997762	no
-	Trove2	NM_013835	chr1:143750790-143777051	S5	S6	OK	5.01148	6.3572	0.343155	1.26853	1.13728	1.13728	0.1076	0.997762	no
-	Thrsp	NM_009381	chr7:97412956-97417510	S5	S6	OK	16.393	12.2789	-0.416905	0.749033	-1.13603	1.13603	0.11375	0.997762	no
-	Mafb	NM_010658	chr2:160363676-160367065	S5	S6	OK	5.32867	4.06121	-0.391866	0.762143	-1.13553	1.13553	0.1164	0.997762	no
-	Olfr1396	NM_146337	chr11:49037659-49135387	S5	S6	OK	2.60998	5.32084	1.02761	2.03865	1.13487	1.13487	0.11235	0.997762	no
-	Steap4	NM_054098	chr5:7960471-7982213	S5	S6	OK	21.831	27.3073	0.322904	1.25085	1.1348	1.1348	0.1083	0.997762	no
-	Il1b	NM_008361	chr2:129364579-129375733	S5	S6	OK	5.07689	7.37797	0.539279	1.45325	1.13477	1.13477	0.0919	0.997762	no
-	Gm4013	NR_033452	chr18:42274379-42275197	S5	S6	OK	1.79433	0.377222	-2.24996	0.21023	-1.13403	1.13403	0.2918	0.997762	no
-	Adrbk2	NM_001285806,NM_177078	chr5:112910477-113015538	S5	S6	OK	2.2679	3.00475	0.405889	1.3249	1.13394	1.13394	0.10355	0.997762	no
-	Lamb2	NM_008483	chr9:108479861-108490530	S5	S6	OK	77.3636	96.297	0.315836	1.24473	1.13283	1.13283	0.11545	0.997762	no
-	Col14a1	NM_181277	chr15:55307749-55520803	S5	S6	OK	2.05006	2.70506	0.399999	1.3195	1.13259	1.13259	0.1218	0.997762	no
-	Rps6ka3	NM_148945	chrX:159255781-159368244	S5	S6	OK	15.5007	19.2516	0.312644	1.24198	1.13239	1.13239	0.1139	0.997762	no
-	Frmd5	NM_172673	chr2:121545528-121807057	S5	S6	OK	59.3926	74.6585	0.330023	1.25703	1.13219	1.13219	0.1029	0.997762	no
-	Tep1	NM_009351	chr14:50824060-50870554	S5	S6	OK	2.47032	1.87333	-0.399096	0.758335	-1.13081	1.13081	0.11205	0.997762	no
-	Dhx34	NM_001285931,NM_001285932,NM_027883	chr7:16197220-16222032	S5	S6	OK	2.36116	3.18383	0.431267	1.34842	1.13063	1.13063	0.1281	0.997762	no
-	Srgn	NM_011157	chr10:62494427-62507755	S5	S6	OK	81.0587	101.435	0.323511	1.25138	1.13045	1.13045	0.10885	0.997762	no
-	Lilra5	NM_001081239	chr7:4237753-4243463	S5	S6	OK	1.69181	1.02173	-0.727561	0.603927	-1.13042	1.13042	0.10455	0.997762	no
-	Gja4	NM_008120	chr4:127311419-127314039	S5	S6	OK	4.52243	6.339	0.487157	1.40168	1.13032	1.13032	0.12965	0.997762	no
-	Rabl5	NM_026073	chr5:136908149-136913244	S5	S6	OK	7.72047	5.20673	-0.568311	0.674406	-1.13031	1.13031	0.1096	0.997762	no
-	Rhbdf1	NM_001291818,NM_010117	chr11:32209584-32222293	S5	S6	OK	9.50728	12.1428	0.352991	1.27721	1.13023	1.13023	0.11185	0.997762	no
-	Dcaf5	NM_177267	chr12:80335846-80436601	S5	S6	OK	12.4013	15.3684	0.309474	1.23926	1.1289	1.1289	0.11135	0.997762	no
-	Fam161b	NM_172581	chr12:84345316-84361821	S5	S6	OK	5.15439	3.92086	-0.394632	0.760684	-1.12829	1.12829	0.11485	0.997762	no
-	Phf11d	NM_199015	chr14:59347406-59365490	S5	S6	OK	3.74964	2.65214	-0.499593	0.707305	-1.12801	1.12801	0.1165	0.997762	no
-	2410002F23Rik	NM_025880	chr7:44246721-44252319	S5	S6	OK	5.13707	6.97243	0.440715	1.35728	1.12717	1.12717	0.1174	0.997762	no
-	Slx1b	NM_029420	chr7:126688926-126695783	S5	S6	OK	1.41009	0.918568	-0.618332	0.651425	-1.12699	1.12699	0.11245	0.997762	no
-	Fam131a	NM_133778	chr16:20695056-20716636	S5	S6	OK	17.5291	13.6579	-0.360021	0.779156	-1.12669	1.12669	0.1113	0.997762	no
-	1110051M20Rik	NM_175123	chr2:91277827-91444642	S5	S6	OK	6.77873	9.09127	0.423467	1.34115	1.12661	1.12661	0.12145	0.997762	no
-	Ifit3	NM_010501	chr19:34583528-34588982	S5	S6	OK	2.63749	1.7298	-0.608557	0.655851	-1.12656	1.12656	0.12295	0.997762	no
-	Maml1	NM_175334	chr11:50255634-50292336	S5	S6	OK	5.05075	6.40529	0.342766	1.26819	1.1265	1.1265	0.11285	0.997762	no
-	Erc1	NM_053204,NM_178085	chr6:119570795-119848150	S5	S6	OK	11.0787	13.814	0.318343	1.2469	1.12644	1.12644	0.10705	0.997762	no
-	Klhl5	NM_175174	chr5:65131230-65168142	S5	S6	OK	6.67805	8.62098	0.368425	1.29094	1.12619	1.12619	0.1155	0.997762	no
-	Scn7a	NM_009135	chr2:66673425-66784910	S5	S6	OK	6.80776	8.55769	0.330042	1.25705	1.12575	1.12575	0.1056	0.997762	no
-	Slc35e2	NM_177186	chr4:155601415-155624755	S5	S6	OK	2.09647	2.85543	0.445747	1.36202	1.1257	1.1257	0.11435	0.997762	no
-	Ssna1	NM_023464	chr2:25271038-25272418	S5	S6	OK	15.4372	11.2755	-0.453222	0.730411	-1.12546	1.12546	0.1158	0.997762	no
-	Stip1	NM_016737	chr19:7020695-7040026	S5	S6	OK	70.3541	56.8729	-0.306892	0.808381	-1.12536	1.12536	0.11545	0.997762	no
-	Acss1	NM_080575	chr2:150618110-150668932	S5	S6	OK	139.825	174.505	0.31964	1.24802	1.12482	1.12482	0.10985	0.997762	no
-	Bmpr1a	NM_009758	chr14:34411067-34502546	S5	S6	OK	37.4769	46.4985	0.31118	1.24072	1.12477	1.12477	0.10845	0.997762	no
-	Tha1	NM_027919	chr11:117867948-117873526	S5	S6	OK	5.5076	3.82547	-0.525786	0.69458	-1.12467	1.12467	0.11165	0.997762	no
-	Fam173b	NM_026546	chr15:31602115-31617535	S5	S6	OK	8.94385	6.33102	-0.498456	0.707863	-1.12455	1.12455	0.1157	0.997762	no
-	Gpx1	NM_008160	chr9:108339079-108340344	S5	S6	OK	70.3927	56.2243	-0.324231	0.798723	-1.12387	1.12387	0.1156	0.997762	no
-	Nrip1	NM_173440	chr16:76290861-76373049	S5	S6	OK	5.31937	6.74443	0.342441	1.2679	1.12378	1.12378	0.1107	0.997762	no
-	Gbp2	NM_010260	chr3:142620662-142638008	S5	S6	OK	9.72862	7.4946	-0.376385	0.770366	-1.12294	1.12294	0.1146	0.997762	no
-	Scyl2	NM_198021	chr10:89640106-89686285	S5	S6	OK	12.3917	15.5918	0.331412	1.25825	1.12293	1.12293	0.1044	0.997762	no
-	Rbm4b	NM_025717	chr19:4756524-4765941	S5	S6	OK	2.08841	3.21036	0.620332	1.53723	1.12291	1.12291	0.11765	0.997762	no
-	Kif26a	NM_001097621	chr12:112146207-112181747	S5	S6	OK	2.98575	3.81377	0.353125	1.27732	1.12252	1.12252	0.1236	0.997762	no
-	Ttbk2	NM_001024856,NM_001024857,NM_080788	chr2:120732816-120850584	S5	S6	OK	3.1551	3.99633	0.340994	1.26663	1.12248	1.12248	0.10855	0.997762	no
-	Chst14	NM_028117	chr2:118926496-118928583	S5	S6	OK	2.43102	1.54612	-0.652907	0.635996	-1.12244	1.12244	0.1173	0.997762	no
-	Auts2	NM_177047	chr5:131437681-132542343	S5	S6	OK	6.34041	7.86955	0.311705	1.24117	1.12202	1.12202	0.1265	0.997762	no
-	Plekhg1	NM_001033253,NM_001159942	chr10:3740376-3967302	S5	S6	OK	6.01481	7.55223	0.328385	1.25561	1.12195	1.12195	0.10795	0.997762	no
-	Dctn6	NM_001293757,NM_001293758,NM_001293759,NM_011722	chr8:34090420-34108712	S5	S6	OK	43.1467	53.7862	0.317986	1.24659	1.12188	1.12188	0.11245	0.997762	no
-	Prpf40a	NM_018785	chr2:53138475-53191187	S5	S6	OK	15.3645	19.0769	0.312231	1.24162	1.12179	1.12179	0.1154	0.997762	no
-	Cbr2	NM_007621	chr11:120729484-120732021	S5	S6	OK	24.6142	18.6506	-0.400267	0.757717	-1.12007	1.12007	0.118	0.997762	no
-	Bgn	NM_007542	chrX:73483634-73495936	S5	S6	OK	135.847	167.291	0.300379	1.23147	1.11895	1.11895	0.12985	0.997762	no
-	1500017E21Rik	NR_033510	chr19:36554638-36689479	S5	S6	OK	7.91692	10.5087	0.408568	1.32737	1.11887	1.11887	0.11385	0.997762	no
-	Adck2	NM_178873	chr6:39573875-39588769	S5	S6	OK	2.31561	3.2567	0.49202	1.40641	1.11867	1.11867	0.11765	0.997762	no
-	Utrn	NM_011682	chr10:12382187-12861735	S5	S6	OK	14.383	17.81	0.308326	1.23827	1.11861	1.11861	0.11365	0.997762	no
-	Yars2	NM_198246	chr16:16302964-16309640	S5	S6	OK	14.9149	11.2941	-0.401179	0.757236	-1.1184	1.1184	0.1127	0.997762	no
-	Zfp866	NM_177899	chr8:69761323-69774911	S5	S6	OK	3.66177	2.77411	-0.400517	0.757587	-1.11828	1.11828	0.11855	0.997762	no
-	Nop9	NM_026403	chr14:55745692-55758424	S5	S6	OK	3.83237	2.69239	-0.509349	0.702539	-1.11756	1.11756	0.11935	0.997762	no
-	Lims1	NM_001193303,NM_026148,NM_201242	chr10:58323465-58424691	S5	S6	OK	53.5191	66.2592	0.308067	1.23805	1.11747	1.11747	0.1145	0.997762	no
-	Tmem98	NM_029537	chr11:80810414-80822033	S5	S6	OK	8.28478	11.1411	0.427355	1.34477	1.11623	1.11623	0.11995	0.997762	no
-	Pip5k1a	NM_001293707,NM_008847	chr3:95058529-95106930	S5	S6	OK	10.2201	12.8994	0.335895	1.26216	1.11604	1.11604	0.11015	0.997762	no
-	Rictor	NM_030168	chr15:6708380-6800400	S5	S6	OK	4.02241	5.08893	0.339303	1.26514	1.116	1.116	0.1127	0.997762	no
-	1810055G02Rik	NM_028077	chr19:3708332-3717881	S5	S6	OK	6.36588	8.22999	0.37053	1.29283	1.1158	1.1158	0.14375	0.997762	no
-	Myo1d	NM_177390	chr11:80482126-80780025	S5	S6	OK	5.53928	4.34157	-0.351483	0.783779	-1.11557	1.11557	0.1185	0.997762	no
-	Cald1	NM_145575	chr6:34709443-34775469	S5	S6	OK	23.7545	29.457	0.310413	1.24006	1.11546	1.11546	0.1177	0.997762	no
-	Iqsec1	NM_001134383,NM_001134384	chr6:90659597-90810123	S5	S6	OK	23.3468	28.6931	0.297481	1.22899	1.1153	1.1153	0.12545	0.997762	no
-	Plscr4	NM_178711	chr9:92457377-92492516	S5	S6	OK	6.38952	8.41244	0.396816	1.3166	1.11487	1.11487	0.117	0.997762	no
-	Ctla2a	NM_001145799,NM_007796	chr13:60934154-60936625	S5	S6	OK	35.1085	44.3818	0.338148	1.26413	1.11428	1.11428	0.10845	0.997762	no
-	Plekhh2	NM_177606	chr17:84511894-84622142	S5	S6	OK	1.32637	1.7869	0.42998	1.34721	1.11383	1.11383	0.12375	0.997762	no
-	Dtwd1	NM_026981	chr2:126152140-126165277	S5	S6	OK	3.03104	1.88919	-0.682048	0.623281	-1.11284	1.11284	0.1207	0.997762	no
-	Adamts2	NM_001277305,NM_175643	chr11:50602084-50807573	S5	S6	OK	4.1119	5.22309	0.345097	1.27024	1.11233	1.11233	0.1308	0.997762	no
-	Scara5	NM_001168318,NM_028903	chr14:65666402-65764826	S5	S6	OK	11.7818	9.35574	-0.332637	0.794084	-1.11215	1.11215	0.12215	0.997762	no
-	Frmd6	NM_028127	chr12:70825513-70902234	S5	S6	OK	12.0687	15.0264	0.316224	1.24507	1.11193	1.11193	0.11675	0.997762	no
-	Nrarp	NM_025980	chr2:25180757-25183332	S5	S6	OK	19.7086	24.7054	0.325999	1.25353	1.11127	1.11127	0.11145	0.997762	no
-	Ptprk	NM_008983	chr10:28074819-28597397	S5	S6	OK	7.97046	9.94483	0.319284	1.24771	1.11119	1.11119	0.1111	0.997762	no
-	Tgfb1i1	NM_001289550,NM_001289551,NM_001289552,NM_001289553	chr7:128246811-128255699	S5	S6	OK	9.81644	12.2582	0.320469	1.24874	1.11118	1.11118	0.1164	0.997762	no
-	Ccdc88a	NM_176841	chr11:29374171-29510808	S5	S6	OK	2.51564	3.21686	0.354729	1.27874	1.11089	1.11089	0.1191	0.997762	no
-	Rapgef5	NM_175930	chr12:117516478-117756978	S5	S6	OK	9.46776	11.941	0.334832	1.26123	1.11044	1.11044	0.1113	0.997762	no
-	Skil	NM_001039090,NM_001271772,NM_011386	chr3:31095057-31122923	S5	S6	OK	17.8959	22.1846	0.309934	1.23965	1.11033	1.11033	0.11465	0.997762	no
-	Smek1	NM_001160214,NM_211355	chr12:101039408-101088927	S5	S6	OK	10.7587	13.5785	0.335813	1.26209	1.11032	1.11032	0.1125	0.997762	no
-	Best3	NM_001007583	chr10:116986313-117025040	S5	S6	OK	2.16762	1.48441	-0.546223	0.684811	-1.10996	1.10996	0.1314	0.997762	no
-	Por	NM_008898	chr5:135689144-135735326	S5	S6	OK	30.7142	37.8888	0.302867	1.23359	1.10932	1.10932	0.1199	0.997762	no
-	Uspl1	NM_001013378,NM_001115149,NM_001115150,NM_001115151,NM_001115153,NM_001286824,NM_001286825	chr5:149184559-149215434	S5	S6	OK	7.07068	9.09401	0.363068	1.28616	1.10914	1.10914	0.1112	0.997762	no
-	C3	NM_009778	chr17:57203966-57228136	S5	S6	OK	35.1238	28.5198	-0.300487	0.811979	-1.10837	1.10837	0.12305	0.997762	no
-	Daam2	NM_001008231	chr17:49456021-49564337	S5	S6	OK	2.13126	2.78174	0.384286	1.30521	1.10772	1.10772	0.1268	0.997762	no
-	Zmiz1	NM_183208	chr14:25459184-25666747	S5	S6	OK	19.7949	24.2102	0.290485	1.22305	1.10736	1.10736	0.1312	0.997762	no
-	Fam178a	NM_001081225	chr19:44931118-44984550	S5	S6	OK	6.4605	8.10384	0.326958	1.25437	1.10669	1.10669	0.119	0.997762	no
-	Tpk1	NM_013861	chr6:43345006-43666175	S5	S6	OK	0.901152	1.52328	0.757339	1.69037	1.10624	1.10624	0.11335	0.997762	no
-	Acsl4	NM_001033600,NM_019477,NM_207625	chrX:142317992-142390535	S5	S6	OK	7.71354	9.70323	0.331073	1.25795	1.1061	1.1061	0.1205	0.997762	no
-	Cecr2	NM_001128151	chr6:120666420-120771191	S5	S6	OK	2.71676	3.46373	0.35044	1.27495	1.10576	1.10576	0.12205	0.997762	no
-	Colgalt2	NM_177756	chr1:152399866-152510695	S5	S6	OK	4.2572	3.20994	-0.407358	0.754003	-1.10569	1.10569	0.1222	0.997762	no
-	Nr4a1	NM_010444	chr15:101266845-101274794	S5	S6	OK	195.316	245.438	0.329547	1.25662	1.10477	1.10477	0.1143	0.997762	no
-	Vps13d	NM_001276465,NM_001276502	chr4:144972621-145195005	S5	S6	OK	15.4628	19.0835	0.303525	1.23416	1.10464	1.10464	0.12495	0.997762	no
-	Ncbp2	NM_026554	chr16:31948545-31958472	S5	S6	OK	19.0007	14.9043	-0.350317	0.784408	-1.1044	1.1044	0.1112	0.997762	no
-	Zcchc11	NM_175472	chr4:108459425-108559415	S5	S6	OK	9.21755	11.4366	0.311209	1.24074	1.10426	1.10426	0.1181	0.997762	no
-	Gpr157	NM_177366	chr4:150087502-150105927	S5	S6	OK	23.2012	28.6917	0.306431	1.23665	1.104	1.104	0.1186	0.997762	no
-	Ccr5	NM_009917	chr9:124121542-124127183	S5	S6	OK	3.32251	2.27699	-0.545143	0.685322	-1.10386	1.10386	0.11885	0.997762	no
-	Wac	NM_001146298,NM_001282093,NM_153085	chr18:7868831-7929028	S5	S6	OK	35.4496	43.8426	0.306563	1.23676	1.10378	1.10378	0.12055	0.997762	no
-	Kcnn2	NM_080465	chr18:45560153-46045260	S5	S6	OK	4.12935	5.8206	0.495254	1.40957	1.10348	1.10348	0.1192	0.997762	no
-	Ctnnbip1	NM_001141930,NM_023465	chr4:149518240-149566437	S5	S6	OK	11.7592	14.8967	0.341202	1.26681	1.10347	1.10347	0.11965	0.997762	no
-	Rtp3	NM_153100	chr9:110984942-110989713	S5	S6	OK	1.00005	1.55759	0.639241	1.55751	1.10339	1.10339	0.13345	0.997762	no
-	Fgf1	NM_010197	chr18:38838672-38971274	S5	S6	OK	106.379	131.652	0.307519	1.23758	1.10266	1.10266	0.1156	0.997762	no
-	Aldh1b1	NM_028270	chr4:45799021-45804608	S5	S6	OK	5.47329	4.0593	-0.431179	0.741656	-1.10248	1.10248	0.12205	0.997762	no
-	Tbc1d10c	NM_178650	chr19:4184356-4191047	S5	S6	OK	2.19614	1.37246	-0.678204	0.624942	-1.10233	1.10233	0.13145	0.997762	no
-	2310010J17Rik	NR_046006,NR_046007	chr7:90124835-90129936	S5	S6	OK	1.88388	5.04587	1.42139	2.67845	1.10182	1.10182	0.08895	0.997762	no
-	Pbx1	NM_001291508,NM_001291509,NM_008783,NM_183355	chr1:168119363-168432169	S5	S6	OK	14.658	18.201	0.312326	1.24171	1.10164	1.10164	0.12015	0.997762	no
-	Tspan13	NM_025359	chr12:36014554-36042478	S5	S6	OK	40.8206	32.6737	-0.321169	0.800422	-1.10145	1.10145	0.11485	0.997762	no
-	Cyp2u1	NM_027816	chr3:131290490-131303227	S5	S6	OK	3.95069	2.80141	-0.49595	0.709094	-1.10142	1.10142	0.12775	0.997762	no
-	Gulp1	NM_028450	chr1:44551670-44796836	S5	S6	OK	3.65228	5.04379	0.465712	1.381	1.10133	1.10133	0.1162	0.997762	no
-	Isyna1	NM_023627	chr8:70594480-70597290	S5	S6	OK	8.02152	10.6089	0.403333	1.32255	1.10131	1.10131	0.12425	0.997762	no
-	Prmt10	NM_001081240	chr8:77549396-77581338	S5	S6	OK	6.80563	5.11546	-0.411864	0.751651	-1.1009	1.1009	0.12095	0.997762	no
-	Rbm39	NM_001291114,NM_001291115,NM_133242	chr2:156147240-156180238	S5	S6	OK	74.4147	92.1485	0.308373	1.23831	1.10011	1.10011	0.1159	0.997762	no
-	Rasl11b	NM_026878	chr5:74195325-74199477	S5	S6	OK	11.8333	15.2606	0.366965	1.28963	1.09992	1.09992	0.1271	0.997762	no
-	Rnf145	NM_001166553,NM_028862	chr11:44518963-44565520	S5	S6	OK	5.48536	4.13328	-0.408299	0.753511	-1.09978	1.09978	0.1214	0.997762	no
-	Creg1	NM_011804	chr1:165763779-165775304	S5	S6	OK	100.714	124.006	0.300145	1.23127	1.09964	1.09964	0.1247	0.997762	no
-	Mkln1os	NR_040300	chr6:31366884-31398773	S5	S6	OK	0.586058	1.4401	1.29705	2.45727	1.09952	1.09952	0.1208	0.997762	no
-	Lin9	NM_001103182	chr1:180641149-180690687	S5	S6	OK	1.97759	1.32499	-0.577766	0.670002	-1.09947	1.09947	0.11725	0.997762	no
-	Ung	NM_001040691,NM_011677	chr5:114130434-114139321	S5	S6	OK	18.6332	14.5942	-0.352485	0.783236	-1.09943	1.09943	0.11585	0.997762	no
-	Snca	NM_001042451,NM_009221	chr6:60731572-60829855	S5	S6	OK	1.85658	3.19061	0.781186	1.71854	1.09924	1.09924	0.1157	0.997762	no
-	2900026A02Rik	NM_172884	chr5:113086322-113163313	S5	S6	OK	13.2663	16.3508	0.301594	1.23251	1.099	1.099	0.1321	0.997762	no
-	Col6a6	NM_001102607,NM_172927	chr9:105689416-105828085	S5	S6	OK	1.22995	1.64734	0.421535	1.33936	1.09865	1.09865	0.12195	0.997762	no
-	Copb1	NM_033370	chr7:114215558-114254680	S5	S6	OK	23.4224	29.0138	0.308852	1.23872	1.098	1.098	0.1214	0.997762	no
-	Col18a1	NM_001109991,NM_009929	chr10:77052178-77166530	S5	S6	OK	2.34327	3.0289	0.37027	1.2926	1.09695	1.09695	0.1504	0.997762	no
-	Fkbp15	NM_001045528	chr4:62300341-62360548	S5	S6	OK	6.63299	8.28983	0.321682	1.24979	1.09694	1.09694	0.12765	0.997762	no
-	Gpr146	NM_001038703,NM_030258	chr5:139359738-139460534	S5	S6	OK	34.0845	42.201	0.308162	1.23813	1.09628	1.09628	0.12385	0.997762	no
-	Spsb3	NM_001163750,NM_001163751,NM_027141	chr17:24886673-24892147	S5	S6	OK	13.8224	17.7402	0.360013	1.28344	1.096	1.096	0.1234	0.997762	no
-	Eng	NM_001146348,NM_001146350,NM_007932	chr2:32646594-32694175	S5	S6	OK	68.3608	84.0023	0.29726	1.22881	1.09568	1.09568	0.1318	0.997762	no
-	Ppp2r2a	NM_001205188,NM_028032	chr14:67014055-67072471	S5	S6	OK	22.8906	28.3053	0.306317	1.23655	1.09398	1.09398	0.1201	0.997762	no
-	Traf5	NM_011633	chr1:191997202-192092599	S5	S6	OK	1.64652	1.03023	-0.676458	0.625701	-1.09379	1.09379	0.13925	0.997762	no
-	Gsta3	NM_001077353,NM_001288617,NM_010356	chr1:21240584-21265575	S5	S6	OK	5.55216	3.83342	-0.534414	0.690438	-1.09329	1.09329	0.11695	0.997762	no
-	Bmpr2	NM_007561	chr1:59764278-59878081	S5	S6	OK	26.9427	33.2168	0.302016	1.23287	1.09305	1.09305	0.11965	0.997762	no
-	Sephs1	NM_175400	chr2:4881563-4910556	S5	S6	OK	4.72183	6.05558	0.358917	1.28246	1.09265	1.09265	0.1234	0.997762	no
-	Zfp948	NM_001002008	chr17:21567045-21588682	S5	S6	OK	5.74883	7.53832	0.390976	1.31128	1.09254	1.09254	0.1173	0.997762	no
-	Rnf8	NM_021419	chr17:29614788-29641664	S5	S6	OK	8.13921	6.19206	-0.39447	0.760769	-1.09211	1.09211	0.13255	0.997762	no
-	Fam65a	NM_001081241	chr8:105605228-105622218	S5	S6	OK	43.1034	33.8223	-0.349827	0.784678	-1.09186	1.09186	0.0855	0.997762	no
-	Pja1	NM_001083110,NM_001290555,NM_001290556,NM_008853	chrX:99465733-99470735	S5	S6	OK	12.5103	15.797	0.336533	1.26272	1.0917	1.0917	0.12945	0.997762	no
-	Gpr137b-ps	NR_003568	chr13:12614064-12650395	S5	S6	OK	1.28004	1.99709	0.641705	1.56018	1.09164	1.09164	0.12515	0.997762	no
-	Syt11	NM_018804	chr3:88744700-88772599	S5	S6	OK	5.88308	4.60451	-0.353524	0.78267	-1.0904	1.0904	0.1258	0.997762	no
-	Cth	NM_145953	chr3:157894247-157925063	S5	S6	OK	1.61145	0.893416	-0.850953	0.554417	-1.0895	1.0895	0.128	0.997762	no
-	Ing1	NM_001302451,NM_001302457,NM_001302458,NM_001302459,NM_001302460,NM_011919	chr8:11555761-11563251	S5	S6	OK	10.9448	8.38118	-0.385014	0.765768	-1.08943	1.08943	0.1251	0.997762	no
-	Gm3002	NR_033388	chr14:3814912-3830681	S5	S6	OK	3.38142	4.39525	0.378314	1.29982	1.0892	1.0892	0.1249	0.997762	no
-	Plscr1	NM_011636	chr9:92250193-92272561	S5	S6	OK	10.406	7.87962	-0.401219	0.757219	-1.08919	1.08919	0.1199	0.997762	no
-	Avl9	NM_030235	chr6:56714904-56761911	S5	S6	OK	2.73403	3.57587	0.387266	1.30791	1.08914	1.08914	0.12155	0.997762	no
-	Xrn2	NM_011917	chr2:147013059-147077997	S5	S6	OK	17.4552	21.5919	0.306834	1.23699	1.08906	1.08906	0.12095	0.997762	no
-	Clcn1	NM_013491	chr6:42286684-42314656	S5	S6	OK	2.21222	1.54187	-0.520816	0.696979	-1.08882	1.08882	0.1384	0.997762	no
-	9830001H06Rik	NM_001164663	chr2:157010441-157079265	S5	S6	OK	4.96572	6.10027	0.296869	1.22848	1.0886	1.0886	0.1316	0.997762	no
-	Tsta3	NM_031201	chr15:75924682-75929730	S5	S6	OK	8.35741	6.07908	-0.459203	0.727388	-1.08773	1.08773	0.1316	0.997762	no
-	Serpina3n	NM_009252	chr12:104406707-104414329	S5	S6	OK	5.77304	7.60868	0.398315	1.31797	1.08764	1.08764	0.1374	0.997762	no
-	Kank1	NM_181404	chr19:25237201-25434496	S5	S6	OK	14.4278	17.7391	0.298082	1.22951	1.08756	1.08756	0.12765	0.997762	no
-	Rnd1	NM_172612	chr15:98669204-98677461	S5	S6	OK	3.25649	4.56116	0.486083	1.40064	1.08748	1.08748	0.1224	0.997762	no
-	Cyth4	NM_028195	chr15:78597046-78622019	S5	S6	OK	3.34189	2.45184	-0.4468	0.733669	-1.08681	1.08681	0.1401	0.997762	no
-	BC048403	NM_173022	chr10:121739936-121752859	S5	S6	OK	1.26588	1.90124	0.586803	1.50191	1.08678	1.08678	0.12455	0.997762	no
-	Rnaseh2b	NM_026001	chr14:62332104-62372992	S5	S6	OK	8.64665	6.31443	-0.453488	0.730275	-1.08677	1.08677	0.1251	0.997762	no
-	Tbcel	NM_173038	chr9:42412316-42472226	S5	S6	OK	7.48493	9.43245	0.333643	1.26019	1.08627	1.08627	0.12355	0.997762	no
-	Xpo6	NM_028816	chr7:126101718-126200408	S5	S6	OK	8.8501	11.0939	0.326003	1.25353	1.0862	1.0862	0.12505	0.997762	no
-	Slc40a1	NM_016917	chr1:45908069-45925594	S5	S6	OK	8.23488	10.5479	0.357133	1.28088	1.08524	1.08524	0.1265	0.997762	no
-	Asb5	NM_029569	chr8:54550330-54587836	S5	S6	OK	14.9143	19.2164	0.365637	1.28845	1.08504	1.08504	0.12415	0.997762	no
-	Kansl1l	NM_001122738,NM_177645	chr1:66700892-66817595	S5	S6	OK	12.083	15.221	0.333085	1.2597	1.08492	1.08492	0.1237	0.997762	no
-	Clec9a	NM_001205363,NM_001205364,NM_001205365,NM_172732	chr6:129408861-129424764	S5	S6	OK	2.29368	1.52738	-0.586603	0.665908	-1.08447	1.08447	0.1137	0.997762	no
-	Adig	NM_145635	chr2:158502611-158508198	S5	S6	OK	1.3521	0.381224	-1.82649	0.28195	-1.08444	1.08444	0.1963	0.997762	no
-	Col4a5	NM_001163155,NM_007736	chrX:141475418-141689235	S5	S6	OK	6.67853	8.24178	0.303425	1.23407	1.08417	1.08417	0.14345	0.997762	no
-	Edn3	NM_007903	chr2:174760757-174784042	S5	S6	OK	1.49924	0.96094	-0.641716	0.640951	-1.08409	1.08409	0.1272	0.997762	no
-	Slco2a1	NM_033314	chr9:103008488-103087849	S5	S6	OK	1.23088	1.78271	0.534385	1.44832	1.08376	1.08376	0.14105	0.997762	no
-	Lpcat4	NM_207206	chr2:112239840-112247111	S5	S6	OK	1.62679	2.50838	0.624731	1.54192	1.08374	1.08374	0.1503	0.997762	no
-	Klhl30	NM_027551	chr1:91351072-91362404	S5	S6	OK	15.2328	18.9607	0.315835	1.24473	1.08292	1.08292	0.12825	0.997762	no
-	Gramd3	NM_026240	chr18:56432131-56503792	S5	S6	OK	7.24535	9.3525	0.368296	1.29083	1.08206	1.08206	0.12595	0.997762	no
-	Fam220a	NM_026050,NM_133703	chr5:143548705-143564525	S5	S6	OK	38.9492	47.8771	0.297742	1.22922	1.08196	1.08196	0.12785	0.997762	no
-	Mapk12	NM_013871	chr15:89130583-89140703	S5	S6	OK	13.5723	10.5431	-0.364371	0.77681	-1.08172	1.08172	0.12825	0.997762	no
-	Rnf144a	NM_001081977,NM_080563	chr12:26306793-26415262	S5	S6	OK	4.5076	5.78838	0.360801	1.28414	1.08151	1.08151	0.1324	0.997762	no
-	Msr1	NM_001113326,NM_031195	chr8:39467447-40227787	S5	S6	OK	2.47528	1.6503	-0.584863	0.666712	-1.08145	1.08145	0.12575	0.997762	no
-	Ppil6	NM_028430	chr10:41490438-41514288	S5	S6	OK	0.738259	1.57442	1.09262	2.13261	1.08137	1.08137	0.1311	0.997762	no
-	Cd93	NM_010740	chr2:148436650-148443535	S5	S6	OK	36.8341	45.2907	0.298172	1.22959	1.08134	1.08134	0.1321	0.997762	no
-	Rnf125	NM_026301	chr18:20944624-20983848	S5	S6	OK	7.54925	10.197	0.433738	1.35073	1.08036	1.08036	0.1263	0.997762	no
-	Creb5	NM_172728	chr6:53573373-53695832	S5	S6	OK	2.43443	3.31558	0.445676	1.36195	1.08029	1.08029	0.1226	0.997762	no
-	Dcaf15	NM_172502	chr8:84097071-84104762	S5	S6	OK	3.46745	4.78577	0.464875	1.3802	1.08001	1.08001	0.12555	0.997762	no
-	Zbtb2	NM_001033466	chr10:4367073-4388108	S5	S6	OK	9.96797	12.5224	0.329138	1.25626	1.07962	1.07962	0.1179	0.997762	no
-	Rap1b	NM_024457	chr10:117814596-117845974	S5	S6	OK	87.91	108.272	0.300566	1.23162	1.07916	1.07916	0.1217	0.997762	no
-	Zfp148	NM_011749	chr16:33380774-33503903	S5	S6	OK	9.4963	11.701	0.301189	1.23216	1.07898	1.07898	0.12945	0.997762	no
-	Dennd5b	NM_177192	chr6:148988068-149101680	S5	S6	OK	6.03448	7.48759	0.311272	1.2408	1.0789	1.0789	0.12405	0.997762	no
-	Ccdc50	NM_001025615,NM_001289436,NM_026202	chr16:27388955-27452218	S5	S6	OK	10.623	13.0908	0.301366	1.23231	1.07762	1.07762	0.1246	0.997762	no
-	Hltf	NM_009210	chr3:20057810-20118491	S5	S6	OK	6.58629	8.30808	0.335048	1.26142	1.07756	1.07756	0.126	0.997762	no
-	Tmem82	NM_145987	chr4:141614232-141618633	S5	S6	OK	11.1123	14.7097	0.404609	1.32373	1.0765	1.0765	0.11995	0.997762	no
-	Srsf3	NM_013663	chr17:29032659-29043372	S5	S6	OK	38.6343	47.695	0.303957	1.23452	1.07569	1.07569	0.1305	0.997762	no
-	BC005561	NM_001166581	chr5:104508351-104522383	S5	S6	OK	2.37249	3.11399	0.392367	1.31254	1.07397	1.07397	0.1313	0.997762	no
-	Zfp146	NM_011980	chr7:30161267-30169727	S5	S6	OK	14.0759	17.6428	0.32585	1.2534	1.07357	1.07357	0.12975	0.997762	no
-	Exoc6	NM_175353	chr19:37550417-37683249	S5	S6	OK	26.6626	32.8061	0.299149	1.23042	1.07337	1.07337	0.1274	0.997762	no
-	Fbxl18	NM_001033312	chr5:142871788-142895238	S5	S6	OK	1.63492	1.05461	-0.632509	0.645053	-1.07291	1.07291	0.13215	0.997762	no
-	Rab3gap1	NM_178690	chr1:127868772-127943876	S5	S6	OK	18.3796	22.5672	0.296124	1.22784	1.07169	1.07169	0.13565	0.997762	no
-	Sipa1	NM_001164480,NM_001164481,NM_001164482,NM_001164568,NM_011379	chr19:5651184-5663707	S5	S6	OK	9.27025	7.43177	-0.318901	0.80168	-1.07151	1.07151	0.1424	0.997762	no
-	Crebbp	NM_001025432	chr16:4084047-4213404	S5	S6	OK	8.05524	9.83875	0.288547	1.22141	1.07118	1.07118	0.14545	0.997762	no
-	Meis2	NM_001136072,NM_001159567,NM_001159568,NM_001159569,NM_001159570,NM_010825	chr2:115861263-116065058	S5	S6	OK	9.03963	11.2574	0.316534	1.24534	1.07085	1.07085	0.1361	0.997762	no
-	Spc24	NM_026282	chr9:21755441-21760286	S5	S6	OK	2.80546	1.77151	-0.663261	0.631451	-1.0708	1.0708	0.14225	0.997762	no
-	Tmem123	NM_133739	chr9:7764076-7794332	S5	S6	OK	45.1039	55.5027	0.299307	1.23055	1.07041	1.07041	0.129	0.997762	no
-	Acss2	NM_019811	chr2:155518042-155562743	S5	S6	OK	14.439	11.4916	-0.329392	0.795872	-1.0695	1.0695	0.1259	0.997762	no
-	Cdc42ep3	NM_026514	chr17:79334024-79355091	S5	S6	OK	21.6971	27.041	0.317645	1.2463	1.06863	1.06863	0.12735	0.997762	no
-	Dnajc12	NM_001253685,NM_013888	chr10:63382442-63408840	S5	S6	OK	3.51302	5.07282	0.530078	1.44401	1.06845	1.06845	0.14455	0.997762	no
-	Bcl2l1	NM_001289716,NM_001289717,NM_001289739,NM_009743	chr2:152754172-152831728	S5	S6	OK	24.5165	19.5624	-0.325672	0.797928	-1.06752	1.06752	0.13225	0.997762	no
-	1700020L24Rik	NM_025492	chr11:83437693-83441232	S5	S6	OK	1.43179	0.603747	-1.2458	0.421673	-1.06736	1.06736	0.146	0.997762	no
-	Cfl2	NM_007688	chr12:54858818-54862877	S5	S6	OK	168.511	205.986	0.289706	1.22239	1.06658	1.06658	0.14625	0.997762	no
-	Atp11b	NM_029570	chr3:35754137-35856276	S5	S6	OK	12.8156	15.8567	0.307199	1.2373	1.06652	1.06652	0.1298	0.997762	no
-	Galnt18	NM_173739	chr7:111471660-111779977	S5	S6	OK	4.71003	6.13815	0.382066	1.30321	1.06627	1.06627	0.1391	0.997762	no
-	Igf2bp2	NM_183029	chr16:22059008-22163299	S5	S6	OK	1.66135	2.27815	0.455509	1.37126	1.0659	1.0659	0.13565	0.997762	no
-	Lox	NM_001286181,NM_001286182,NM_010728	chr18:52516059-52529867	S5	S6	OK	2.10773	2.88538	0.453069	1.36895	1.06553	1.06553	0.1265	0.997762	no
-	4930429F24Rik	NR_040734	chr9:79793640-79803235	S5	S6	OK	13.4507	10.2303	-0.394831	0.760578	-1.06503	1.06503	0.13165	0.997762	no
-	Arsa	NM_009713	chr15:89472475-89484850	S5	S6	OK	4.31974	5.58722	0.371187	1.29342	1.0648	1.0648	0.14745	0.997762	no
-	Luc7l2	NM_001170848,NM_001170849,NM_138680	chr6:38551443-38609470	S5	S6	OK	52.7361	64.9507	0.300556	1.23162	1.06463	1.06463	0.12935	0.997762	no
-	Nktr	NM_010918	chr9:121719180-121759943	S5	S6	OK	11.5104	14.1743	0.30035	1.23143	1.06434	1.06434	0.12825	0.997762	no
-	Baz1b	NM_011714	chr5:135187322-135246129	S5	S6	OK	19.1505	15.6291	-0.293152	0.81612	-1.06425	1.06425	0.1356	0.997762	no
-	2810055G20Rik	NR_015543	chr16:77329327-77558428	S5	S6	OK	2.44872	3.42954	0.485986	1.40054	1.06356	1.06356	0.1414	0.997762	no
-	Zbtb14	NM_009547	chr17:69383977-69390544	S5	S6	OK	6.4695	4.98104	-0.377209	0.769927	-1.06284	1.06284	0.13315	0.997762	no
-	Gtf2a1	NM_031391,NM_175335	chr12:91555261-91590487	S5	S6	OK	6.27539	7.91434	0.334765	1.26117	1.06253	1.06253	0.12925	0.997762	no
-	Zbtb39	NM_198035	chr10:127739537-127747339	S5	S6	OK	2.42122	3.15215	0.380603	1.30189	1.06215	1.06215	0.1508	0.997762	no
-	Ccdc142,Mrpl53	NM_001081266,NM_026744	chr6:83101515-83109932	S5	S6	OK	55.7929	43.4695	-0.360079	0.779122	-1.06124	1.06124	0.13055	0.997762	no
-	BC029214	NM_153557	chr2:25459487-25461094	S5	S6	OK	6.13254	8.65867	0.497662	1.41192	1.06096	1.06096	0.1414	0.997762	no
-	Wdr1	NM_011715	chr5:38526812-38561595	S5	S6	OK	62.1829	76.1094	0.291555	1.22396	1.06034	1.06034	0.13775	0.997762	no
-	Atp8a1	NM_001038999,NM_001284345,NM_009727	chr5:67618138-67847431	S5	S6	OK	12.4096	15.2226	0.294755	1.22668	1.06023	1.06023	0.12965	0.997762	no
-	D7Ertd715e	NR_015456	chr7:59969576-59974431	S5	S6	OK	2.72794	4.04365	0.567847	1.48231	1.06006	1.06006	0.14515	0.997762	no
-	Olfml2a	NM_172854	chr2:38931979-38960585	S5	S6	OK	1.38631	1.9999	0.528673	1.44261	1.05998	1.05998	0.1444	0.997762	no
-	2310040G24Rik	NR_040292,NR_040293	chr6:86483375-86488227	S5	S6	OK	14.7374	10.3235	-0.513554	0.700497	-1.05958	1.05958	0.1464	0.997762	no
-	Apmap	NM_027977	chr2:150583080-150608523	S5	S6	OK	19.3924	24.2845	0.324543	1.25227	1.05918	1.05918	0.1263	0.997762	no
-	Dock8	NM_028785	chr19:24999528-25202432	S5	S6	OK	2.91264	3.66234	0.330437	1.2574	1.05904	1.05904	0.13385	0.997762	no
-	4932441J04Rik	NR_015588	chr5:57570083-57717919	S5	S6	OK	0.574921	1.5268	1.40907	2.65567	1.05897	1.05897	0.15455	0.997762	no
-	Ccdc122	NM_175369	chr14:77036771-77112204	S5	S6	OK	1.37663	2.15631	0.647425	1.56637	1.05828	1.05828	0.1358	0.997762	no
-	Josd2	NM_001205070,NM_001205071,NM_001205072,NM_001205073,NM_025368	chr7:44467979-44471658	S5	S6	OK	39.9028	31.5132	-0.340536	0.789749	-1.05807	1.05807	0.12955	0.997762	no
-	Npm3	NM_008723	chr19:45747733-45749563	S5	S6	OK	13.7648	9.87924	-0.478514	0.717718	-1.05796	1.05796	0.135	0.997762	no
-	Mdga1	NM_001081160	chr17:29827957-29887882	S5	S6	OK	2.3005	1.77002	-0.378182	0.769407	-1.05779	1.05779	0.1424	0.997762	no
-	Zfp281	NM_001160251,NM_177643	chr1:136624900-136630391	S5	S6	OK	4.77932	6.06458	0.343602	1.26892	1.05676	1.05676	0.13245	0.997762	no
-	Zfp639	NM_001161818,NM_144519	chr3:32510549-32520833	S5	S6	OK	14.2361	17.9509	0.3345	1.26094	1.05655	1.05655	0.1387	0.997762	no
-	Eps8	NM_001271587,NM_001271588,NM_001271589,NM_001271595,NM_007945	chr6:137477244-137649285	S5	S6	OK	4.57847	5.81966	0.34607	1.27109	1.056	1.056	0.12635	0.997762	no
-	Cetn3	NM_007684	chr13:81783291-81797157	S5	S6	OK	46.594	57.7505	0.309689	1.23944	1.05587	1.05587	0.13255	0.997762	no
-	Gbp7	NM_001083312,NM_145545	chr3:142530335-142550151	S5	S6	OK	4.47112	3.51396	-0.347538	0.785924	-1.05581	1.05581	0.1394	0.997762	no
-	Zbtb40	NM_198248	chr4:136979731-137048695	S5	S6	OK	1.42503	1.0444	-0.448325	0.732897	-1.05563	1.05563	0.13765	0.997762	no
-	Tradd	NM_001033161	chr8:105258574-105264594	S5	S6	OK	1.60251	0.847469	-0.919104	0.528839	-1.05545	1.05545	0.1324	0.997762	no
-	Mmrn1	NM_001163507,NM_027613	chr6:60944316-60989378	S5	S6	OK	4.23279	3.29667	-0.360598	0.778841	-1.05501	1.05501	0.1304	0.997762	no
-	Rnf111	NM_033604	chr9:70425428-70503725	S5	S6	OK	8.08839	10.0567	0.314236	1.24335	1.05486	1.05486	0.1327	0.997762	no
-	Syncrip	NM_001284328,NM_019666,NM_019796	chr9:88449363-88482397	S5	S6	OK	47.5081	58.8952	0.309977	1.23969	1.05435	1.05435	0.13495	0.997762	no
-	Ccng2	NM_007635	chr5:93267572-93276231	S5	S6	OK	6.94626	9.09761	0.389253	1.30971	1.05429	1.05429	0.1416	0.997762	no
-	Vmn1r58	NM_030739	chr7:5408889-5413145	S5	S6	OK	4.41312	3.28642	-0.425283	0.744693	-1.05413	1.05413	0.13425	0.997762	no
-	Chtf8	NM_145412	chr8:106883862-106893593	S5	S6	OK	17.7443	14.3531	-0.30599	0.808885	-1.05399	1.05399	0.1487	0.997762	no
-	Ppp3ca	NM_001293622,NM_008913	chr3:136670065-136937727	S5	S6	OK	26.799	32.7372	0.288753	1.22158	1.05287	1.05287	0.1325	0.997762	no
-	Snai3	NM_013914	chr8:122454205-122460692	S5	S6	OK	1.65042	2.59139	0.650893	1.57014	1.05207	1.05207	0.1558	0.997762	no
-	Ctso	NM_177662	chr3:81932615-81956725	S5	S6	OK	6.18284	8.00964	0.373468	1.29546	1.0516	1.0516	0.14055	0.997762	no
-	Klhl9	NM_172871	chr4:88718291-88722508	S5	S6	OK	34.4916	42.1949	0.290827	1.22334	1.05124	1.05124	0.1401	0.997762	no
-	Rap2a	NM_029519	chr14:120478460-120507192	S5	S6	OK	4.46842	5.77551	0.370182	1.29252	1.05069	1.05069	0.14115	0.997762	no
-	3110062M04Rik	NM_001135611,NM_199145	chr6:34863145-34878065	S5	S6	OK	7.3638	9.40566	0.353078	1.27728	1.0506	1.0506	0.1309	0.997762	no
-	Plekha5	NM_144920	chr6:140424098-140594906	S5	S6	OK	5.51927	6.86531	0.314845	1.24388	1.05055	1.05055	0.1386	0.997762	no
-	Ptbp3	NM_144904,NM_178164	chr4:59471867-59549364	S5	S6	OK	18.949	23.1221	0.287151	1.22023	1.05031	1.05031	0.14125	0.997762	no
-	D1Ertd622e	NM_133825	chr1:97643901-97662018	S5	S6	OK	2.17456	3.10445	0.513615	1.42762	1.04917	1.04917	0.13805	0.997762	no
-	4632428N05Rik	NM_001159572,NM_028732	chr10:60302749-60696490	S5	S6	OK	7.72265	5.946	-0.377176	0.769943	-1.04893	1.04893	0.1509	0.997762	no
-	Scamp5	NM_001301634,NM_001301635,NM_020270	chr9:57441326-57468060	S5	S6	OK	4.38912	3.24277	-0.436703	0.73882	-1.04858	1.04858	0.142	0.997762	no
-	Zbtb7b	NM_009565	chr3:89377645-89398779	S5	S6	OK	6.53079	8.26465	0.339697	1.26549	1.04858	1.04858	0.1534	0.997762	no
-	Mllt1	NM_022328	chr17:56892610-56935388	S5	S6	OK	10.7426	8.68076	-0.307456	0.808069	-1.04797	1.04797	0.14585	0.997762	no
-	N4bp2l2	NM_201369	chr5:150635972-150665612	S5	S6	OK	5.45736	6.80051	0.31744	1.24612	1.04788	1.04788	0.13565	0.997762	no
-	Pdlim7	NM_001114087,NM_001114088,NM_026131	chr13:55497486-55513446	S5	S6	OK	41.3847	52.3275	0.338472	1.26442	1.04785	1.04785	0.13875	0.997762	no
-	Uap1l1	NM_001033293	chr2:25361491-25365626	S5	S6	OK	3.0392	1.99946	-0.604081	0.65789	-1.04772	1.04772	0.1543	0.997762	no
-	Myh9	NM_022410	chr15:77760584-77842175	S5	S6	OK	37.4407	45.7674	0.289712	1.2224	1.04768	1.04768	0.14555	0.997762	no
-	Anapc10	NM_026904	chr8:79711819-79777321	S5	S6	OK	3.84794	5.16541	0.424797	1.34238	1.04758	1.04758	0.1368	0.997762	no
-	Ndnf	NM_172399	chr6:65671610-65706930	S5	S6	OK	1.4363	1.97129	0.456785	1.37248	1.04653	1.04653	0.13895	0.997762	no
-	Cnksr1	NM_001081047	chr4:134228041-134238399	S5	S6	OK	3.41401	4.56618	0.419523	1.33748	1.04561	1.04561	0.1483	0.997762	no
-	Dazap2	NM_011873	chr15:100615661-100620761	S5	S6	OK	202.31	247.233	0.289301	1.22205	1.04476	1.04476	0.1377	0.997762	no
-	Wdr46	NM_020603	chr17:33940722-33949695	S5	S6	OK	3.8663	5.14459	0.412099	1.33062	1.04411	1.04411	0.1529	0.997762	no
-	Tinagl1	NM_001168333,NM_023476	chr4:130165599-130175122	S5	S6	OK	39.9892	49.1044	0.296244	1.22794	1.04357	1.04357	0.1331	0.997762	no
-	Doc2g	NM_021791	chr19:4003384-4007005	S5	S6	OK	161.781	197.714	0.28937	1.22211	1.04306	1.04306	0.1404	0.997762	no
-	Ube2h	NM_001169576,NM_001169577,NM_009459	chr6:30211289-30304539	S5	S6	OK	24.2093	29.6755	0.293709	1.22579	1.04198	1.04198	0.1407	0.997762	no
-	Stk38	NM_134115	chr17:28970884-29007937	S5	S6	OK	18.1918	14.7507	-0.302505	0.810843	-1.04191	1.04191	0.1393	0.997762	no
-	Mrc1	NM_008625	chr2:14229413-14332023	S5	S6	OK	11.4406	9.29086	-0.300273	0.812096	-1.04181	1.04181	0.1322	0.997762	no
-	Rai2	NM_001103367,NM_198409	chrX:161717035-161779494	S5	S6	OK	31.3773	38.3031	0.28774	1.22073	1.04129	1.04129	0.1438	0.997762	no
-	Bbs10	NM_027914	chr10:111298678-111301736	S5	S6	OK	1.65199	1.0403	-0.667199	0.629725	-1.04091	1.04091	0.13655	0.997762	no
-	Rnf170	NM_029965	chr8:26119379-26143869	S5	S6	OK	8.71978	10.9	0.321967	1.25003	1.04062	1.04062	0.13345	0.997762	no
-	Dpp4	NM_001159543,NM_010074	chr2:62330072-62412231	S5	S6	OK	1.1742	1.65901	0.498648	1.41289	1.04026	1.04026	0.13615	0.997762	no
-	Tnf	NM_001278601,NM_013693	chr17:35199366-35202007	S5	S6	OK	1.39451	2.24161	0.68478	1.60745	1.03962	1.03962	0.1338	0.997762	no
-	Cd28	NM_007642	chr1:60746387-60773359	S5	S6	OK	3.78089	2.83405	-0.415861	0.749572	-1.03908	1.03908	0.14065	0.997762	no
-	Irf7	NM_001252600,NM_001252601,NM_016850	chr7:141263182-141266424	S5	S6	OK	7.08122	5.37479	-0.39779	0.75902	-1.03893	1.03893	0.15915	0.997762	no
-	Larp4	NM_001024526,NM_001080948,NM_001284521,NM_001284522,NM_001284523	chr15:99970064-100016358	S5	S6	OK	20.5547	25.1263	0.289733	1.22241	1.03877	1.03877	0.14135	0.997762	no
-	Trmt6	NM_175113	chr2:132804214-132816054	S5	S6	OK	4.98073	6.48911	0.381661	1.30284	1.03869	1.03869	0.1455	0.997762	no
-	Siah2	NM_009174	chr3:58674948-58692388	S5	S6	OK	4.76224	6.36738	0.419059	1.33706	1.03839	1.03839	0.143	0.997762	no
-	Tmem129	NM_026698	chr5:33653215-33657832	S5	S6	OK	15.9351	12.6507	-0.332993	0.793889	-1.03793	1.03793	0.14135	0.997762	no
-	Dek	NM_025900	chr13:47043498-47106221	S5	S6	OK	29.6427	37.4473	0.337185	1.26329	1.03681	1.03681	0.14265	0.997762	no
-	Ccl9	NM_011338	chr11:83572916-83578636	S5	S6	OK	8.31285	6.34492	-0.389743	0.763267	-1.03666	1.03666	0.1475	0.997762	no
-	Cby1	NM_028634	chr15:79659226-79667660	S5	S6	OK	13.9803	10.7288	-0.381901	0.767423	-1.03657	1.03657	0.1541	0.997762	no
-	Creb3l1	NM_011957	chr2:91982327-92024170	S5	S6	OK	2.93784	3.87863	0.400791	1.32023	1.03572	1.03572	0.16535	0.997762	no
-	Zfp628	NM_170759	chr7:4915216-4922003	S5	S6	OK	3.75269	4.82549	0.362749	1.28587	1.0357	1.0357	0.16295	0.997762	no
-	Hilpda	NM_001190461,NM_023516	chr6:29272487-29275449	S5	S6	OK	3.44601	5.54172	0.685409	1.60816	1.03568	1.03568	0.13425	0.997762	no
-	Plxna2	NM_008882	chr1:194619828-194816868	S5	S6	OK	11.4935	14.0848	0.293323	1.22546	1.03565	1.03565	0.14385	0.997762	no
-	Slc35a2	NM_001083937,NM_078484	chrX:7884243-7894492	S5	S6	OK	6.71861	4.87342	-0.463229	0.725361	-1.03489	1.03489	0.1362	0.997762	no
-	Nudc	NM_010948	chr4:133532541-133546027	S5	S6	OK	73.1904	60.1237	-0.283719	0.82147	-1.03467	1.03467	0.14865	0.997762	no
-	Zxdc	NM_030260,NM_173002	chr6:90369493-90403486	S5	S6	OK	5.50342	6.96775	0.340365	1.26608	1.03454	1.03454	0.1425	0.997762	no
-	Uvssa	NM_001081101	chr5:33378695-33419754	S5	S6	OK	2.23175	2.83056	0.342911	1.26831	1.03407	1.03407	0.14855	0.997762	no
-	Mef2d	NM_133665	chr3:88142394-88169167	S5	S6	OK	68.4967	83.0801	0.278469	1.21291	1.03383	1.03383	0.1569	0.997762	no
-	Aprt	NM_009698	chr8:122574636-122576907	S5	S6	OK	11.9661	8.67195	-0.464526	0.72471	-1.03363	1.03363	0.14675	0.997762	no
-	Slc9a8	NM_001304540,NM_001304542,NM_148929	chr2:167421709-167477000	S5	S6	OK	9.73834	7.79852	-0.320475	0.800806	-1.03358	1.03358	0.14565	0.997762	no
-	Rbfox2	NM_001110827,NM_001110828,NM_001110829,NM_001110830,NM_001286417,NM_001286418,NM_001286419,NM_053104,NM_175387	chr15:77078989-77307053	S5	S6	OK	27.5415	33.4748	0.28147	1.21543	1.0331	1.0331	0.15615	0.997762	no
-	Ppp2ca	NM_019411	chr11:52098823-52122749	S5	S6	OK	150.244	183.498	0.28846	1.22133	1.03306	1.03306	0.13985	0.997762	no
-	Col6a1	NM_009933	chr10:76708791-76726044	S5	S6	OK	25.9026	31.3737	0.276461	1.21122	1.03266	1.03266	0.1603	0.997762	no
-	Mgrn1	NM_001252437,NM_029657	chr16:4886099-4941020	S5	S6	OK	87.7813	107.01	0.285753	1.21905	1.03253	1.03253	0.14935	0.997762	no
-	Il20rb	NM_001033543	chr9:100457718-100486473	S5	S6	OK	0.907591	1.41549	0.641184	1.55961	1.03207	1.03207	0.15655	0.997762	no
-	Zfp770	NM_175466	chr2:114193460-114201432	S5	S6	OK	12.5778	15.4916	0.300599	1.23166	1.03193	1.03193	0.1406	0.997762	no
-	Apln	NM_013912	chrX:48025145-48034852	S5	S6	OK	8.50999	6.69904	-0.345204	0.787197	-1.03185	1.03185	0.1513	0.997762	no
-	Mvb12a	NM_028617	chr8:71542929-71548026	S5	S6	OK	8.30676	6.09143	-0.447505	0.73331	-1.03139	1.03139	0.14625	0.997762	no
-	Hipk1	NM_001301304,NM_001301306,NM_010432	chr3:103739814-103791563	S5	S6	OK	26.7309	32.8077	0.295529	1.22733	1.03096	1.03096	0.1488	0.997762	no
-	Zscan21	NM_001044703,NM_001044704,NM_001044705,NM_011757	chr5:138116904-138134265	S5	S6	OK	6.38565	8.1527	0.352443	1.27672	1.03057	1.03057	0.15165	0.997762	no
-	Fzd7	NM_008057	chr1:59482146-59486955	S5	S6	OK	2.15011	1.56865	-0.454886	0.729567	-1.03051	1.03051	0.1472	0.997762	no
-	Commd7	NM_001195390,NM_133850	chr2:153616929-153632781	S5	S6	OK	4.36044	3.26228	-0.418591	0.748154	-1.02998	1.02998	0.14595	0.997762	no
-	Golph3	NM_025673	chr15:12321495-12351267	S5	S6	OK	56.8277	69.3404	0.287101	1.22019	1.02916	1.02916	0.14335	0.997762	no
-	Crtc1	NM_001004062	chr8:70382357-70439573	S5	S6	OK	2.92131	3.70502	0.342863	1.26827	1.02891	1.02891	0.16535	0.997762	no
-	Egr3	NM_001289925,NM_001289927,NM_018781	chr14:70077444-70082613	S5	S6	OK	14.8714	12.0352	-0.305283	0.809285	-1.02878	1.02878	0.13865	0.997762	no
-	Ndufaf3	NM_023247	chr9:108565864-108567342	S5	S6	OK	25.7756	20.0211	-0.364485	0.776746	-1.02778	1.02778	0.15045	0.997762	no
-	Cldn15	NM_021719	chr5:136967868-136975845	S5	S6	OK	2.38485	3.48171	0.545898	1.45993	1.02732	1.02732	0.1497	0.997762	no
-	Pir	NM_001301402,NM_027153	chrX:164269430-164373013	S5	S6	OK	1.95039	2.94208	0.593072	1.50846	1.0265	1.0265	0.1433	0.997762	no
-	Nus1	NM_030250	chr10:52417546-52440192	S5	S6	OK	32.8262	40.0097	0.285503	1.21883	1.02633	1.02633	0.1532	0.997762	no
-	Tmem251	NM_177140	chr12:102739829-102757810	S5	S6	OK	11.3693	16.3527	0.52439	1.43832	1.02624	1.02624	0.14525	0.997762	no
-	Id3	NM_008321	chr4:136143821-136145392	S5	S6	OK	40.0251	31.8937	-0.327635	0.796842	-1.02547	1.02547	0.1481	0.997762	no
-	Tfb1m	NM_146074	chr17:3326572-3557713	S5	S6	OK	10.0598	6.93296	-0.537056	0.689175	-1.02544	1.02544	0.13715	0.997762	no
-	Ptpmt1	NM_025576	chr2:90910712-90918050	S5	S6	OK	14.219	18.1509	0.352225	1.27652	1.02508	1.02508	0.14735	0.997762	no
-	Rbpms2	NM_028030	chr9:65630581-65660518	S5	S6	OK	33.8832	41.2986	0.285522	1.21885	1.02479	1.02479	0.15095	0.997762	no
-	Fn3krp	NM_181420	chr11:121421372-121430768	S5	S6	OK	2.74829	1.861	-0.562452	0.677148	-1.02366	1.02366	0.15965	0.997762	no
-	Slc25a16	NM_175194	chr10:62920632-62946494	S5	S6	OK	17.4371	21.5143	0.303133	1.23382	1.02342	1.02342	0.144	0.997762	no
-	Trim11	NM_001290988,NM_053168	chr11:58978092-58991462	S5	S6	OK	6.5448	5.04231	-0.376264	0.77043	-1.02327	1.02327	0.14815	0.997762	no
-	Frmd4b	NM_145148	chr6:97286866-97617657	S5	S6	OK	6.98624	5.64958	-0.306373	0.808672	-1.02307	1.02307	0.15115	0.997762	no
-	Kdm1a	NM_133872	chr4:136550532-136602723	S5	S6	OK	9.6318	11.9831	0.315123	1.24412	1.0229	1.0229	0.14605	0.997762	no
-	Ccl12	NM_011331	chr11:82101844-82103399	S5	S6	OK	6.60904	3.98495	-0.729878	0.602954	-1.02243	1.02243	0.151	0.997762	no
-	2310036O22Rik	NM_026760	chr8:85026832-85030286	S5	S6	OK	33.4539	26.655	-0.327769	0.796768	-1.02237	1.02237	0.14945	0.997762	no
-	S100a10	NM_009112	chr3:93555116-93564645	S5	S6	OK	54.4479	43.1249	-0.336355	0.79204	-1.02235	1.02235	0.14705	0.997762	no
-	Ccnl1	NM_019937	chr3:65946150-65958225	S5	S6	OK	24.0348	29.5042	0.295798	1.22756	1.02211	1.02211	0.14375	0.997762	no
-	Zfp748	NM_001035231	chr13:67538640-67553152	S5	S6	OK	1.05662	1.52233	0.526825	1.44075	1.02185	1.02185	0.15085	0.997762	no
-	Mtpap	NM_026157	chr18:4375591-4397330	S5	S6	OK	11.6817	14.617	0.323394	1.25127	1.0218	1.0218	0.1431	0.997762	no
-	Cdc42bpg	NM_001033342	chr19:6306456-6325652	S5	S6	OK	3.94674	4.90735	0.314283	1.24339	1.02169	1.02169	0.1564	0.997762	no
-	Tmeff1	NM_021436	chr4:48585192-48663131	S5	S6	OK	5.85304	7.68705	0.393243	1.31334	1.02168	1.02168	0.15015	0.997762	no
-	Itpr1	NM_010585	chr6:108213095-108551116	S5	S6	OK	6.48582	7.88707	0.282202	1.21605	1.02133	1.02133	0.1524	0.997762	no
-	Podn	NM_001285956,NM_001285958,NM_172874	chr4:108014792-108032090	S5	S6	OK	7.14918	5.74187	-0.316258	0.803151	-1.02084	1.02084	0.17695	0.997762	no
-	Cideb	NM_009894	chr14:55745692-55758424	S5	S6	OK	4.16671	6.69803	0.684829	1.60751	1.02069	1.02069	0.1547	0.997762	no
-	Zswim4	NM_172503	chr8:84210941-84237042	S5	S6	OK	3.92811	4.9963	0.347027	1.27193	1.02067	1.02067	0.14825	0.997762	no
-	Trim12c	NM_001146007,NM_175677	chr7:104338753-104353358	S5	S6	OK	3.03542	2.24746	-0.433602	0.740412	-1.02061	1.02061	0.14565	0.997762	no
-	Timm10	NM_013899	chr2:84827020-84830213	S5	S6	OK	73.7563	91.2089	0.306409	1.23663	1.02059	1.02059	0.1451	0.997762	no
-	Shmt1	NM_009171	chr11:60788896-60811265	S5	S6	OK	4.87573	6.45597	0.405016	1.3241	1.02006	1.02006	0.1463	0.997762	no
-	Arhgap24	NM_001286468,NM_029270,NM_146161	chr5:102481390-102897937	S5	S6	OK	12.386	15.1742	0.292909	1.22511	1.02001	1.02001	0.16205	0.997762	no
-	Fermt2	NM_146054	chr14:45458791-45530065	S5	S6	OK	119.619	145.915	0.28668	1.21983	1.01997	1.01997	0.14175	0.997762	no
-	Ephb1	NM_001168296,NM_173447	chr9:101922127-102354693	S5	S6	OK	1.28735	1.77214	0.461093	1.37658	1.01971	1.01971	0.14895	0.997762	no
-	Gm14023	NR_040371	chr2:129297369-129309972	S5	S6	OK	0.552746	1.40318	1.34401	2.53856	1.01894	1.01894	0.12525	0.997762	no
-	Serpinh1	NM_001111043,NM_001111044,NM_001285776,NM_009825	chr7:99345374-99353239	S5	S6	OK	121.622	100.122	-0.28065	0.823223	-1.01812	1.01812	0.1506	0.997762	no
-	Rab17	NM_001159725,NM_008998	chr1:90958132-90969620	S5	S6	OK	0.779124	1.40483	0.850475	1.80309	1.0178	1.0178	0.13285	0.997762	no
-	Mtss1	NM_001146180,NM_144800	chr15:58941233-59082026	S5	S6	OK	8.05144	9.89938	0.298091	1.22952	1.01777	1.01777	0.1642	0.997762	no
-	Cwc27	NM_026072	chr13:104631326-104816953	S5	S6	OK	10.0803	12.6049	0.322439	1.25045	1.01765	1.01765	0.1512	0.997762	no
-	Fmr1	NM_001290424,NM_008031	chrX:68678540-68717961	S5	S6	OK	6.00796	7.55846	0.331218	1.25807	1.0175	1.0175	0.1511	0.997762	no
-	Ythdc2	NM_001163013	chr18:44828664-44889720	S5	S6	OK	4.88386	6.10304	0.321506	1.24963	1.01719	1.01719	0.1458	0.997762	no
-	Ddx46	NM_001282055	chr13:55634998-55681267	S5	S6	OK	13.0282	15.8346	0.281447	1.21541	1.01691	1.01691	0.1512	0.997762	no
-	Sbk2	NM_001146329	chr7:4957080-4964348	S5	S6	OK	3.88088	5.5931	0.527264	1.44119	1.01662	1.01662	0.16695	0.997762	no
-	Rfx7	NM_001033536	chr9:72532239-72622949	S5	S6	OK	3.40096	4.25487	0.323175	1.25108	1.0161	1.0161	0.148	0.997762	no
-	Usp34	NM_001190401	chr11:23306894-23498039	S5	S6	OK	9.90844	12.4803	0.332917	1.25956	1.0161	1.0161	0.1506	0.997762	no
-	Ddx50	NM_053183	chr10:62616022-62651198	S5	S6	OK	25.8836	31.5237	0.2844	1.2179	1.01587	1.01587	0.14715	0.997762	no
-	Lamtor4	NM_001081108	chr5:138255481-138259395	S5	S6	OK	28.6403	22.4212	-0.353185	0.782855	-1.01534	1.01534	0.15305	0.997762	no
-	Anapc16	NM_025514	chr10:59987908-60099990	S5	S6	OK	39.3103	50.2006	0.352796	1.27703	1.01527	1.01527	0.153	0.997762	no
-	Plekho1	NM_023320	chr3:95988835-95995839	S5	S6	OK	32.079	39.0471	0.283589	1.21722	1.01458	1.01458	0.15215	0.997762	no
-	1700113A16Rik	NR_045997	chr3:88171559-88177785	S5	S6	OK	5.04053	7.16617	0.507627	1.42171	1.0142	1.0142	0.16075	0.997762	no
-	Arhgef10	NM_001037736,NM_172751	chr8:14911662-15001085	S5	S6	OK	5.58323	6.85961	0.297027	1.22861	1.01401	1.01401	0.16335	0.997762	no
-	Trit1	NM_025873	chr4:123016596-123054934	S5	S6	OK	2.34527	3.30666	0.495618	1.40993	1.01383	1.01383	0.1567	0.997762	no
-	Scpep1	NM_029023	chr11:88905927-88955442	S5	S6	OK	8.31938	10.8363	0.38133	1.30254	1.0134	1.0134	0.1552	0.997762	no
-	Pnkp	NM_001290764,NM_001290766,NM_001290767,NM_021549	chr7:44857145-44862929	S5	S6	OK	6.89953	5.2422	-0.396326	0.759791	-1.01297	1.01297	0.1398	0.997762	no
-	Fut8	NM_001252614,NM_001252615,NM_001252616,NM_016893	chr12:77238103-77475996	S5	S6	OK	13.226	16.5865	0.326633	1.25408	1.01273	1.01273	0.1495	0.997762	no
-	Mmd	NM_026178	chr11:90249475-90278573	S5	S6	OK	29.9156	36.6125	0.291442	1.22386	1.01229	1.01229	0.1547	0.997762	no
-	Srp54b	NM_001100109	chr12:55230167-55263480	S5	S6	OK	6.24756	8.09429	0.373611	1.29559	1.01228	1.01228	0.15205	0.997762	no
-	Cetn4	NM_145825	chr3:37308626-37312446	S5	S6	OK	1.63769	0.803181	-1.02787	0.490435	-1.01162	1.01162	0.14425	0.997762	no
-	Lcn2	NM_008491	chr2:32384636-32387739	S5	S6	OK	3.00998	4.75271	0.658994	1.57898	1.01104	1.01104	0.1581	0.997762	no
-	Rtp4	NM_023386	chr16:23609918-23614222	S5	S6	OK	4.48776	3.25834	-0.461859	0.72605	-1.01071	1.01071	0.15775	0.997762	no
-	Dip2c	NM_001081426	chr13:9276524-9668926	S5	S6	OK	12.6624	15.3594	0.278562	1.21299	1.01038	1.01038	0.1522	0.997762	no
-	Ctf1	NM_001301282,NM_001301283,NM_007795	chr7:127712735-127718187	S5	S6	OK	4.93504	7.18834	0.542597	1.45659	1.01035	1.01035	0.14495	0.997762	no
-	Rbp7	NM_022020	chr4:149449701-149454968	S5	S6	OK	23.2011	30.033	0.372352	1.29446	1.01025	1.01025	0.1544	0.997762	no
-	Plscr2	NM_001195084,NM_008880	chr9:92275601-92297752	S5	S6	OK	14.3613	18.0179	0.327241	1.25461	1.01017	1.01017	0.146	0.997762	no
-	Rasl10b	NM_001013386	chr11:83410071-83421038	S5	S6	OK	25.1323	20.7626	-0.275552	0.826132	-1.01004	1.01004	0.16225	0.997762	no
-	Arfgef1	NM_001102430	chr1:10137506-10232670	S5	S6	OK	34.4656	41.8413	0.279773	1.214	1.00984	1.00984	0.14995	0.997762	no
-	Hdac6	NM_001130416,NM_010413	chrX:7930121-7947889	S5	S6	OK	4.65525	5.85341	0.330421	1.25738	1.00941	1.00941	0.1523	0.997762	no
-	Qk	NM_001159516,NM_001159517,NM_021881	chr17:10206470-10319361	S5	S6	OK	178.859	218.557	0.289186	1.22195	1.00941	1.00941	0.15345	0.997762	no
-	Anks1	NM_001286040,NM_001286041,NM_181413	chr17:27909305-28062779	S5	S6	OK	15.5848	18.9005	0.278278	1.21275	1.00924	1.00924	0.1512	0.997762	no
-	Slc29a3	NM_023596	chr10:60712071-60752782	S5	S6	OK	1.98772	1.44943	-0.45563	0.729192	-1.00865	1.00865	0.1605	0.997762	no
-	Sdc4	NM_011521	chr2:164424246-164443188	S5	S6	OK	13.7367	17.0893	0.315062	1.24406	1.0084	1.0084	0.15465	0.997762	no
-	Basp1	NM_027395	chr15:25363276-25413764	S5	S6	OK	1.5105	2.22417	0.558241	1.47247	1.00808	1.00808	0.15785	0.997762	no
-	Zfp800	NM_001081678	chr6:28239930-28261601	S5	S6	OK	3.69569	4.7735	0.369204	1.29164	1.00789	1.00789	0.1559	0.997762	no
-	Klhl21	NM_001033352	chr4:152008890-152017677	S5	S6	OK	33.6986	27.8349	-0.275796	0.825996	-1.00773	1.00773	0.1577	0.997762	no
-	Map3k2	NM_011946	chr18:32163088-32236751	S5	S6	OK	3.49263	4.34121	0.313785	1.24296	1.00766	1.00766	0.14855	0.997762	no
-	Tlcd2	NM_001291156,NM_027249	chr11:75468049-75470899	S5	S6	OK	4.40562	6.27142	0.509447	1.4235	1.00741	1.00741	0.15285	0.997762	no
-	Sra1	NM_001164406,NM_025291	chr18:36667186-36670311	S5	S6	OK	30.2436	23.9803	-0.334781	0.792905	-1.00714	1.00714	0.14795	0.997762	no
-	Nsun3	NM_178925	chr16:62734851-62786716	S5	S6	OK	2.99889	4.41567	0.558203	1.47243	1.00661	1.00661	0.16055	0.997762	no
-	Gskip	NM_178613	chr12:105685351-105703057	S5	S6	OK	3.04453	4.15529	0.448729	1.36484	1.00649	1.00649	0.1536	0.997762	no
-	Vps53	NM_026664	chr11:76046225-76179630	S5	S6	OK	8.42189	10.443	0.310325	1.23998	1.0064	1.0064	0.15355	0.997762	no
-	E330017L17Rik	NR_045190	chr4:129906225-129908996	S5	S6	OK	2.02421	3.52739	0.801245	1.7426	1.00637	1.00637	0.15465	0.997762	no
-	Abca1	NM_013454	chr4:53030788-53159895	S5	S6	OK	8.75527	7.21222	-0.279709	0.823758	-1.00604	1.00604	0.15365	0.997762	no
-	Cidea	NM_007702	chr18:67321208-67367794	S5	S6	OK	29.7431	36.8959	0.310906	1.24049	1.00534	1.00534	0.1589	0.997762	no
-	Tyrobp	NM_011662	chr7:30413787-30417579	S5	S6	OK	20.096	14.2201	-0.498975	0.707608	-1.00531	1.00531	0.1571	0.997762	no
-	Crnde	NR_033641,NR_110452	chr8:92326030-92356120	S5	S6	OK	1.67429	2.76425	0.723336	1.651	1.00524	1.00524	0.146	0.997762	no
-	Apbb2	NM_001201413,NM_001201414,NM_001201415,NM_001201416,NM_009686	chr5:66298724-66618817	S5	S6	OK	12.6215	15.4069	0.2877	1.22069	1.00523	1.00523	0.1537	0.997762	no
-	Ppp1r37	NM_199149	chr7:19530966-19562398	S5	S6	OK	27.2257	22.6365	-0.266317	0.831439	-1.00468	1.00468	0.1738	0.997762	no
-	Rsrp1	NM_023665	chr4:134923624-134927370	S5	S6	OK	45.3865	37.152	-0.288824	0.818569	-1.00433	1.00433	0.1508	0.997762	no
-	Palmd	NM_023245	chr3:116918261-116984406	S5	S6	OK	45.1827	37.2327	-0.279199	0.824048	-1.00431	1.00431	0.1555	0.997762	no
-	Zfp292	NM_013889	chr4:34803109-34882948	S5	S6	OK	5.9789	7.28319	0.284691	1.21815	1.00346	1.00346	0.15055	0.997762	no
-	Rmdn3	NM_001033136	chr2:119136997-119157034	S5	S6	OK	9.92457	7.83271	-0.341494	0.789224	-1.00338	1.00338	0.15915	0.997762	no
-	Zdhhc14	NM_146073	chr17:5492599-5753891	S5	S6	OK	2.27781	3.07294	0.431971	1.34908	1.00287	1.00287	0.1587	0.997762	no
-	Mreg	NM_001005423	chr1:72159232-72212307	S5	S6	OK	18.4631	22.6574	0.295335	1.22717	1.00286	1.00286	0.15085	0.997762	no
-	Pde1c	NM_001025568,NM_001159952,NM_001159953,NM_001159955,NM_001159956,NM_001159957,NM_001159960,NM_011054	chr6:56069803-56369634	S5	S6	OK	19.5807	23.9985	0.293514	1.22562	1.00268	1.00268	0.15315	0.997762	no
-	Ywhaz	NM_001253805,NM_001253806,NM_001253807,NM_011740	chr15:36770261-36796929	S5	S6	OK	83.1039	100.98	0.281083	1.21511	1.00206	1.00206	0.1532	0.997762	no
-	Efnb3	NM_007911	chr11:69554091-69560237	S5	S6	OK	39.4876	47.6239	0.270287	1.20605	1.00205	1.00205	0.17025	0.997762	no
-	Srp19	NM_025527	chr18:34331144-34336599	S5	S6	OK	52.8523	42.8724	-0.301915	0.811174	-1.002	1.002	0.1508	0.997762	no
-	Kdm7a	NM_001033430	chr6:39118472-39206773	S5	S6	OK	9.15994	11.1409	0.282455	1.21626	1.00198	1.00198	0.15485	0.997762	no
-	Irf1	NM_001159393,NM_001159396,NM_008390	chr11:53770013-53778374	S5	S6	OK	8.7056	11.0697	0.3466	1.27156	1.00182	1.00182	0.1385	0.997762	no
-	Sec24d	NM_027135	chr3:123267495-123365636	S5	S6	OK	15.9628	19.387	0.280376	1.21451	1.00168	1.00168	0.16345	0.997762	no
-	Trim7	NM_053166	chr11:48826137-48850195	S5	S6	OK	16.1012	12.7389	-0.337935	0.791177	-1.00145	1.00145	0.1706	0.997762	no
-	Otud4	NM_001081164,NM_001256033	chr8:79639675-79677755	S5	S6	OK	22.925	27.7764	0.276933	1.21162	1.00097	1.00097	0.15685	0.997762	no
-	Mamld1	NM_001081354,NM_001256048	chrX:71050255-71154717	S5	S6	OK	5.41198	6.74297	0.317226	1.24593	1.00064	1.00064	0.17235	0.997762	no
-	Zfp740	NM_001289690,NM_001289691,NM_001289694,NM_001289695	chr15:102203644-102215610	S5	S6	OK	8.96214	11.0222	0.298501	1.22986	1.00062	1.00062	0.1598	0.997762	no
-	Myzap	NM_001033208	chr9:71504346-71592360	S5	S6	OK	246.402	300.049	0.284186	1.21772	1.0006	1.0006	0.15635	0.997762	no
-	Tnfrsf1a	NM_011609	chr6:125349722-125362483	S5	S6	OK	22.8219	27.8361	0.286541	1.21971	0.999589	0.999589	0.15315	0.997762	no
-	Cox18	NM_001033310,NM_001163456	chr5:90214724-90223996	S5	S6	OK	6.52874	8.92817	0.45156	1.36752	0.99945	0.99945	0.15645	0.997762	no
-	Fcrls	NM_030707	chr3:87250964-87263524	S5	S6	OK	3.29074	2.3467	-0.487776	0.713122	-0.998823	0.998823	0.1655	0.997762	no
-	Lrp3	NM_001024707	chr7:35186384-35215345	S5	S6	OK	3.7525	2.89054	-0.376511	0.770297	-0.998334	0.998334	0.1633	0.997762	no
-	Ccl5	NM_013653	chr11:83525778-83530518	S5	S6	OK	0.694236	1.81966	1.39017	2.6211	0.99823	0.99823	0.19855	0.997762	no
-	Clec4d	NM_001163161,NM_010819	chr6:123262106-123275268	S5	S6	OK	1.43645	2.39842	0.739573	1.66969	0.998052	0.998052	0.1518	0.997762	no
-	Zyx	NM_001289617,NM_001289618,NM_001289619,NM_011777	chr6:42349827-42380558	S5	S6	OK	50.4882	60.962	0.271963	1.20745	0.997408	0.997408	0.1701	0.997762	no
-	Gpr180	NM_021434	chr14:118137126-118164232	S5	S6	OK	8.58679	6.72356	-0.352893	0.783012	-0.996991	0.996991	0.1581	0.997762	no
-	Wdr5b	NM_027113	chr16:36041189-36042974	S5	S6	OK	2.52148	1.63607	-0.624034	0.648853	-0.996692	0.996692	0.1655	0.997762	no
-	Trim2	NM_001271725,NM_001271726,NM_001271727,NM_001271728,NM_030706	chr3:84160438-84304775	S5	S6	OK	1.62432	2.1228	0.386127	1.30689	0.996106	0.996106	0.15975	0.997762	no
-	Esyt2	NM_028731	chr12:116281221-116373098	S5	S6	OK	11.1088	13.5167	0.283038	1.21676	0.994412	0.994412	0.1587	0.997762	no
-	Tpd52	NM_001025261,NM_001025262,NM_001025263,NM_001025264,NM_009412	chr3:8929435-9004515	S5	S6	OK	12.2368	15.3616	0.32811	1.25536	0.99441	0.99441	0.1555	0.997762	no
-	Kcnv2	NM_183179	chr19:27322618-27337179	S5	S6	OK	4.60466	3.65336	-0.333868	0.793405	-0.993399	0.993399	0.1655	0.997762	no
-	Alpk1	NM_027808	chr3:127670309-127780527	S5	S6	OK	1.04283	1.44686	0.472418	1.38744	0.993177	0.993177	0.1646	0.997762	no
-	Gm16702	NR_045795	chr17:8372395-8422726	S5	S6	OK	1.55891	2.35754	0.596743	1.5123	0.99305	0.99305	0.16565	0.997762	no
-	Phip	NM_001081216	chr9:82866158-82975489	S5	S6	OK	6.57009	7.97343	0.279286	1.2136	0.992629	0.992629	0.16305	0.997762	no
-	Rnase1	NM_011271	chr14:51145001-51146767	S5	S6	OK	1.8801	0.975272	-0.946934	0.518734	-0.992555	0.992555	0.17875	0.997762	no
-	Coq10b	NM_001039710,NM_026424	chr1:55052769-55072702	S5	S6	OK	63.0717	76.504	0.278542	1.21297	0.992506	0.992506	0.16295	0.997762	no
-	Wars	NM_001164314,NM_001164488,NM_011710	chr12:108860029-108894174	S5	S6	OK	18.8192	15.3794	-0.291207	0.817219	-0.992475	0.992475	0.16305	0.997762	no
-	Tram2	NM_177409	chr1:21001396-21079225	S5	S6	OK	2.79629	4.13822	0.565495	1.4799	0.991549	0.991549	0.1679	0.997762	no
-	Cmtm4	NM_153582	chr8:104348192-104395807	S5	S6	OK	5.22476	6.46316	0.306873	1.23703	0.991106	0.991106	0.15235	0.997762	no
-	Hdac2	NM_008229	chr10:36974543-37001888	S5	S6	OK	36.2581	43.9185	0.276528	1.21127	0.991077	0.991077	0.15935	0.997762	no
-	Tmem104	NM_001033393	chr11:115187486-115247025	S5	S6	OK	4.85715	3.87057	-0.327564	0.796881	-0.990678	0.990678	0.1792	0.997762	no
-	Nprl2	NM_018879	chr9:107542208-107545706	S5	S6	OK	9.9606	12.7844	0.360079	1.2835	0.990604	0.990604	0.16105	0.997762	no
-	Zadh2	NM_146090	chr18:84088157-84097514	S5	S6	OK	46.8446	56.6376	0.273877	1.20905	0.990577	0.990577	0.1634	0.997762	no
-	Gmds	NM_146041	chr13:31819585-32338544	S5	S6	OK	2.43398	3.50986	0.5281	1.44202	0.990411	0.990411	0.16205	0.997762	no
-	Mrm1	NM_145433	chr11:84813060-84819515	S5	S6	OK	6.696	5.0897	-0.395717	0.760111	-0.989866	0.989866	0.1583	0.997762	no
-	1110012L19Rik	NM_026787	chrX:70385912-70389416	S5	S6	OK	6.60406	8.94563	0.43783	1.35457	0.989397	0.989397	0.161	0.997762	no
-	Cmpk1	NM_025647	chr4:114960612-114987228	S5	S6	OK	37.6435	45.755	0.281529	1.21548	0.989339	0.989339	0.163	0.997762	no
-	Cdk10	NM_194444,NM_194446	chr8:123224840-123232256	S5	S6	OK	7.36264	5.5717	-0.402106	0.756753	-0.989184	0.989184	0.1591	0.997762	no
-	Rif1	NM_175238	chr2:52072836-52122381	S5	S6	OK	6.09181	7.41219	0.283028	1.21675	0.989043	0.989043	0.1622	0.997762	no
-	Gm10336	NR_045170	chr13:12182716-12186488	S5	S6	OK	75.2191	62.1319	-0.275765	0.826012	-0.988647	0.988647	0.1572	0.997762	no
-	Siah1a	NM_009172	chr8:86723937-86747060	S5	S6	OK	13.1463	16.6382	0.339848	1.26562	0.987971	0.987971	0.1571	0.997762	no
-	Mcm5	NM_001302540,NM_008566	chr8:75109508-75128439	S5	S6	OK	1.42549	0.966238	-0.561011	0.677829	-0.987741	0.987741	0.168	0.997762	no
-	Tmem30a	NM_133718	chr9:79768940-79793430	S5	S6	OK	55.4048	66.5802	0.265082	1.2017	0.987551	0.987551	0.1771	0.997762	no
-	Ybey	NM_172550	chr10:76449080-76515857	S5	S6	OK	1.7104	0.924454	-0.887662	0.54049	-0.987334	0.987334	0.164	0.997762	no
-	Med13l	NM_172424	chr5:118560718-118765437	S5	S6	OK	7.74153	9.37073	0.275543	1.21045	0.98716	0.98716	0.16115	0.997762	no
-	Slc36a1	NM_153139	chr11:55204339-55236330	S5	S6	OK	3.07814	2.37275	-0.375499	0.770839	-0.986988	0.986988	0.17485	0.997762	no
-	Phf1	NM_001302397,NM_009343	chr17:26933126-26937908	S5	S6	OK	10.3035	12.742	0.30646	1.23667	0.986931	0.986931	0.16465	0.997762	no
-	Gnaq	NM_008139	chr19:16132830-16387453	S5	S6	OK	11.7681	14.2966	0.280783	1.21486	0.986205	0.986205	0.1563	0.997762	no
-	Mynn	NM_001289621,NM_001289622,NM_001289623,NM_030557	chr3:30602086-30619873	S5	S6	OK	4.65688	5.84335	0.327431	1.25478	0.986107	0.986107	0.16545	0.997762	no
-	Ifi35	NM_027320	chr11:101448411-101458701	S5	S6	OK	8.95695	6.76953	-0.403952	0.755785	-0.986035	0.986035	0.16185	0.997762	no
-	Vldlr	NM_001161420,NM_013703	chr19:27217019-27254231	S5	S6	OK	86.5362	105.01	0.279149	1.21348	0.985857	0.985857	0.1594	0.997762	no
-	Acbd7	NM_030063	chr2:3336167-3340997	S5	S6	OK	0.577212	1.44125	1.32015	2.49692	0.985659	0.985659	0.2696	0.997762	no
-	Med13	NM_001080931	chr11:86201359-86357525	S5	S6	OK	12.6183	15.6069	0.306671	1.23685	0.985584	0.985584	0.1542	0.997762	no
-	Kcnt2	NM_001081027	chr1:140246256-140656402	S5	S6	OK	1.16117	1.65627	0.512357	1.42638	0.985479	0.985479	0.16205	0.997762	no
-	Snai2	NM_011415	chr16:14705858-14709382	S5	S6	OK	1.587	2.30092	0.535907	1.44986	0.985273	0.985273	0.18295	0.997762	no
-	Stard3nl	NM_024270	chr13:19357675-19395813	S5	S6	OK	5.31551	3.68246	-0.529539	0.692776	-0.984913	0.984913	0.16495	0.997762	no
-	Boc	NM_172506	chr16:44485044-44558870	S5	S6	OK	2.01774	1.50843	-0.419694	0.747584	-0.984461	0.984461	0.1861	0.997762	no
-	Tes	NM_207176	chr6:17065148-17105825	S5	S6	OK	3.09743	4.19765	0.438509	1.3552	0.983057	0.983057	0.1605	0.997762	no
-	Fez1	NM_183171	chr9:36843658-36878640	S5	S6	OK	1.23622	1.96622	0.669489	1.59051	0.982408	0.982408	0.1746	0.997762	no
-	Terf2	NM_001083118,NM_001286200,NM_009353	chr8:107069401-107096545	S5	S6	OK	7.8882	9.83926	0.318853	1.24734	0.982018	0.982018	0.16255	0.997762	no
-	Pygo2	NM_001293763,NM_001293766,NM_001293767,NM_001293768,NM_026869	chr3:89430213-89435130	S5	S6	OK	3.44688	4.55075	0.400813	1.32025	0.981583	0.981583	0.1572	0.997762	no
-	Dhrsx	NM_001033326	chr4_GL456216_random:15880-36213	S5	S6	OK	9.1751	7.14075	-0.361647	0.778275	-0.980819	0.980819	0.172	0.997762	no
-	Cotl1	NM_028071	chr8:119809213-119840579	S5	S6	OK	10.5847	8.25774	-0.358162	0.780158	-0.980132	0.980132	0.17335	0.997762	no
-	Vtn	NM_011707	chr11:78499119-78502325	S5	S6	OK	13.9098	17.1897	0.305445	1.2358	0.979499	0.979499	0.17575	0.997762	no
-	Abcd3	NM_008991	chr3:121758909-121815215	S5	S6	OK	61.5634	74.2748	0.2708	1.20648	0.979394	0.979394	0.16565	0.997762	no
-	Akt1	NM_001165894,NM_009652	chr12:112653820-112674276	S5	S6	OK	97.3974	80.8331	-0.268937	0.829931	-0.979009	0.979009	0.1702	0.997762	no
-	Pgm1	NM_025700	chr5:64092949-64128158	S5	S6	OK	4.83979	6.30042	0.380504	1.3018	0.97846	0.97846	0.16735	0.997762	no
-	Ovol1	NM_019935	chr19:5549136-5560575	S5	S6	OK	1.46231	2.07034	0.501613	1.4158	0.97831	0.97831	0.17445	0.997762	no
-	Mtfmt	NM_027134	chr9:65435781-65453054	S5	S6	OK	4.86205	3.59828	-0.434258	0.740075	-0.978257	0.978257	0.16295	0.997762	no
-	Brox	NM_027861	chr1:183276341-183297008	S5	S6	OK	18.8017	22.8156	0.279154	1.21349	0.977919	0.977919	0.16105	0.997762	no
-	Spsb1	NM_029035	chr4:149896283-149955006	S5	S6	OK	15.0737	18.298	0.279653	1.2139	0.977404	0.977404	0.16805	0.997762	no
-	Kbtbd2	NM_145958	chr6:56777524-56797813	S5	S6	OK	13.3636	16.3229	0.288591	1.22144	0.976782	0.976782	0.16615	0.997762	no
-	Naa38	NM_030083	chr11:69395790-69398234	S5	S6	OK	40.409	28.2488	-0.516488	0.699072	-0.976459	0.976459	0.1637	0.997762	no
-	D19Ertd737e	NM_029648	chr19:60198585-60226697	S5	S6	OK	9.53234	12.0342	0.336235	1.26246	0.976138	0.976138	0.1686	0.997762	no
-	Acadvl	NM_017366	chr11:70010182-70015428	S5	S6	OK	447.783	542.417	0.276603	1.21134	0.976077	0.976077	0.1649	0.997762	no
-	Ewsr1	NM_001283061,NM_001283062,NM_001283063,NM_007968	chr11:5069686-5099088	S5	S6	OK	59.7853	71.7416	0.263018	1.19999	0.976049	0.976049	0.17615	0.997762	no
-	Ier3	NM_133662	chr17:35821712-35822911	S5	S6	OK	44.5868	36.0367	-0.307151	0.808237	-0.975904	0.975904	0.16005	0.997762	no
-	Phkg1	NM_011079	chr5:129846989-129879083	S5	S6	OK	10.1725	8.01844	-0.343274	0.788247	-0.975895	0.975895	0.16365	0.997762	no
-	Impdh1	NM_001302933,NM_001302934,NM_011829	chr6:29200436-29216364	S5	S6	OK	8.11775	6.42728	-0.336871	0.791756	-0.975649	0.975649	0.17945	0.997762	no
-	Cpsf6	NM_001013391	chr10:117344667-117376973	S5	S6	OK	11.0551	13.4197	0.279642	1.21389	0.975397	0.975397	0.16665	0.997762	no
-	Creld1	NM_133930	chr6:113483568-113493338	S5	S6	OK	26.2561	21.5527	-0.284787	0.820864	-0.975392	0.975392	0.18005	0.997762	no
-	Plau	NM_008873	chr14:20836661-20843388	S5	S6	OK	3.43902	2.48415	-0.469245	0.722342	-0.974891	0.974891	0.17355	0.997762	no
-	1810043G02Rik	NM_026431	chr10:77978649-77985438	S5	S6	OK	6.52183	4.95408	-0.396661	0.759615	-0.974675	0.974675	0.17045	0.997762	no
-	Kdm3b	NM_001081256	chr18:34777007-34839370	S5	S6	OK	9.43863	11.3724	0.268889	1.20488	0.974315	0.974315	0.17225	0.997762	no
-	Clec4a3	NM_001204241,NM_153197	chr6:122952514-122969878	S5	S6	OK	1.74649	0.899299	-0.957587	0.514918	-0.97395	0.97395	0.14125	0.997762	no
-	Slc25a1	NM_153150	chr16:17925210-17928219	S5	S6	OK	2.8883	4.02642	0.479278	1.39404	0.973892	0.973892	0.1845	0.997762	no
-	Ms4a7	NM_001025610,NM_001276398,NM_027836	chr19:11321038-11336146	S5	S6	OK	2.13965	1.22632	-0.803031	0.57314	-0.973604	0.973604	0.13135	0.997762	no
-	Serpine1	NM_008871	chr5:137061505-137072272	S5	S6	OK	60.0585	72.833	0.278225	1.2127	0.973089	0.973089	0.1599	0.997762	no
-	Unc119b	NM_175352	chr5:115122565-115134975	S5	S6	OK	4.47483	5.72442	0.355297	1.27925	0.972902	0.972902	0.17775	0.997762	no
-	Gpsm1	NM_001199146,NM_001199147,NM_153410	chr2:26315532-26352110	S5	S6	OK	34.4428	28.1387	-0.291649	0.816969	-0.972148	0.972148	0.17805	0.997762	no
-	Gstm1	NM_010358	chr3:108012249-108017973	S5	S6	OK	187.041	224.659	0.264377	1.20112	0.972067	0.972067	0.1723	0.997762	no
-	Egr2	NM_010118	chr10:67537868-67542188	S5	S6	OK	6.10783	4.78413	-0.352402	0.783278	-0.971981	0.971981	0.17585	0.997762	no
-	Amigo2	NM_001164563,NM_001164602,NM_178114	chr15:97244073-97385691	S5	S6	OK	1.97972	2.83204	0.516547	1.43053	0.971488	0.971488	0.1682	0.997762	no
-	Gm14378	NM_001195258	chr8:4248213-4251423	S5	S6	OK	3.16692	4.73091	0.579039	1.49385	0.971417	0.971417	0.1843	0.997762	no
-	Sec22c	NM_001164562,NM_178677	chr9:121680044-121705029	S5	S6	OK	3.04522	2.34981	-0.374007	0.771639	-0.971273	0.971273	0.17675	0.997762	no
-	Polr2h	NM_145632	chr16:20717825-20722265	S5	S6	OK	6.2078	8.95609	0.528785	1.44272	0.96999	0.96999	0.167	0.997762	no
-	Naa30	NM_001081430	chr14:49172226-49191031	S5	S6	OK	10.279	12.6136	0.295284	1.22712	0.969938	0.969938	0.16515	0.997762	no
-	Elf4	NM_019680	chrX:48411048-48463132	S5	S6	OK	4.79921	5.93516	0.30649	1.2367	0.96971	0.96971	0.1669	0.997762	no
-	Sbk1	NM_145587	chr7:126272618-126294999	S5	S6	OK	31.4006	26.1301	-0.265083	0.832153	-0.969655	0.969655	0.1717	0.997762	no
-	Ahcyl2	NM_001171000,NM_001171001,NM_021414	chr6:29768442-29912310	S5	S6	OK	6.71537	8.28699	0.303382	1.23403	0.969402	0.969402	0.16415	0.997762	no
-	Cpq	NM_018755,NM_176073	chr15:33083128-33653436	S5	S6	OK	17.7488	22.05	0.313056	1.24234	0.96933	0.96933	0.1631	0.997762	no
-	Fbxo11	NM_001081034	chr17:87975049-88065285	S5	S6	OK	25.2888	30.9178	0.289939	1.22259	0.969146	0.969146	0.1681	0.997762	no
-	Gm12505	NR_040674	chr4:55410442-55418842	S5	S6	OK	7.07797	9.99351	0.497656	1.41192	0.968851	0.968851	0.1573	0.997762	no
-	Rabl6	NM_001024616	chr2:25583017-25608446	S5	S6	OK	31.9476	26.5852	-0.265082	0.83215	-0.968631	0.968631	0.1729	0.997762	no
-	1110032A03Rik	NM_023483	chr9:50762827-50768152	S5	S6	OK	10.3702	13.021	0.328394	1.25562	0.968217	0.968217	0.1719	0.997762	no
-	Ttc7	NM_028639	chr17:87282885-87381770	S5	S6	OK	5.0192	6.20523	0.306027	1.2363	0.967854	0.967854	0.1785	0.997762	no
-	Lyrm5	NM_001163628,NM_133688	chr6:145211133-145216542	S5	S6	OK	80.5297	66.5822	-0.274384	0.826803	-0.967832	0.967832	0.171	0.997762	no
-	Lcp2	NM_010696	chr11:34047200-34092280	S5	S6	OK	1.48441	1.04284	-0.50937	0.702528	-0.967604	0.967604	0.17515	0.997762	no
-	Vps41	NM_172120	chr13:18717291-18866811	S5	S6	OK	20.7247	25.003	0.270746	1.20643	0.96729	0.96729	0.17405	0.997762	no
-	Phf7	NM_027949	chr14:31237695-31251218	S5	S6	OK	2.23259	3.12663	0.485888	1.40045	0.967121	0.967121	0.17295	0.997762	no
-	Map4k3	NM_001290345	chr17:80580512-80728025	S5	S6	OK	19.3313	23.2926	0.268937	1.20492	0.967082	0.967082	0.1737	0.997762	no
-	Slc22a4	NM_019687	chr11:53983125-54028090	S5	S6	OK	1.53648	2.2786	0.56852	1.483	0.966378	0.966378	0.1759	0.997762	no
-	Etv5	NM_023794	chr16:22381312-22439570	S5	S6	OK	9.18424	11.2582	0.29375	1.22582	0.966327	0.966327	0.1774	0.997762	no
-	Plek	NM_019549	chr11:16971205-17008718	S5	S6	OK	6.02458	7.53445	0.322642	1.25062	0.965692	0.965692	0.16755	0.997762	no
-	Mdn1	NM_001081392	chr4:32657118-32775217	S5	S6	OK	1.94371	2.37263	0.287676	1.22067	0.9653	0.9653	0.1689	0.997762	no
-	Clasp2	NM_001081960,NM_001114347,NM_001286599,NM_001286600,NM_001286601,NM_001286602,NM_001286603,NM_029633	chr9:113741472-113919697	S5	S6	OK	20.518	25.5495	0.316402	1.24522	0.965217	0.965217	0.17055	0.997762	no
-	Bcl2l13	NM_153516	chr6:120836229-120892842	S5	S6	OK	21.3294	25.6564	0.266472	1.20287	0.965186	0.965186	0.17455	0.997762	no
-	Zfp182	NM_001013387,NM_001111076	chrX:21026183-21062038	S5	S6	OK	1.28455	1.7035	0.407237	1.32615	0.965163	0.965163	0.17455	0.997762	no
-	Abhd17c	NM_133722	chr7:84109355-84151893	S5	S6	OK	15.7004	12.5218	-0.326356	0.797547	-0.965008	0.965008	0.16915	0.997762	no
-	Chd4	NM_145979	chr6:125096162-125130501	S5	S6	OK	34.4849	41.4697	0.266094	1.20255	0.96475	0.96475	0.17275	0.997762	no
-	Spg7	NM_153176	chr8:123065507-123097751	S5	S6	OK	46.7565	56.2956	0.267854	1.20402	0.964654	0.964654	0.1669	0.997762	no
-	Hist1h4i	NM_175656	chr13:22040959-22041362	S5	S6	OK	1.4577	0.348638	-2.06389	0.23917	-0.964146	0.964146	0.304	0.997762	no
-	Mpv17	NM_001294322,NM_001294324,NM_008622	chr5:31140662-31154251	S5	S6	OK	64.9816	78.2093	0.267311	1.20356	0.963953	0.963953	0.16645	0.997762	no
-	Etv3	NM_001083318,NM_001286844,NM_012051	chr3:87525577-87540158	S5	S6	OK	9.4074	11.4098	0.27841	1.21285	0.963607	0.963607	0.1756	0.997762	no
-	Sf3b1	NM_031179	chr1:54985169-55027478	S5	S6	OK	47.7609	57.5251	0.268363	1.20444	0.963536	0.963536	0.17215	0.997762	no
-	Dhx15	NM_001042620,NM_007839	chr5:52150202-52190546	S5	S6	OK	36.2274	43.57	0.266251	1.20268	0.963399	0.963399	0.1714	0.997762	no
-	Nudt7	NM_001290180,NM_001290181,NM_001290182,NM_024437,NM_024446	chr8:114133573-114152312	S5	S6	OK	66.2934	80.5026	0.28017	1.21434	0.963229	0.963229	0.17935	0.997762	no
-	Phka2	NM_001177878,NM_001177879,NM_172783	chrX:160502165-160598878	S5	S6	OK	5.41548	6.71037	0.309301	1.23911	0.963194	0.963194	0.1744	0.997762	no
-	Map3k8	NM_007746	chr18:4331326-4352953	S5	S6	OK	1.18588	1.77285	0.580119	1.49497	0.963111	0.963111	0.16895	0.997762	no
-	Trak2	NM_172406	chr1:58900449-58973482	S5	S6	OK	80.2338	66.6518	-0.267566	0.83072	-0.962885	0.962885	0.1706	0.997762	no
-	S100a6	NM_011313	chr3:90612893-90614414	S5	S6	OK	19.2828	24.9692	0.372837	1.29489	0.962754	0.962754	0.17315	0.997762	no
-	Map6	NM_001043355,NM_001048167,NM_010837	chr7:99267446-99337137	S5	S6	OK	2.73097	2.04248	-0.419091	0.747895	-0.962318	0.962318	0.19445	0.997762	no
-	Mfap4	NM_029568	chr11:61485443-61488704	S5	S6	OK	12.1252	15.2495	0.330748	1.25767	0.962238	0.962238	0.1859	0.997762	no
-	Eml3	NM_144872	chr19:8929693-8941582	S5	S6	OK	2.8262	3.72704	0.399166	1.31875	0.96153	0.96153	0.19215	0.997762	no
-	Lphn2	NM_001081298	chr3:148815585-148954635	S5	S6	OK	16.4103	19.7134	0.264574	1.20128	0.961031	0.961031	0.173	0.997762	no
-	Atxn1	NM_001199304,NM_001199305,NM_009124	chr13:45549755-45964991	S5	S6	OK	5.50649	4.54483	-0.276906	0.825359	-0.960479	0.960479	0.17495	0.997762	no
-	Mdm4	NM_001302801,NM_001302802,NM_001302803,NM_001302804,NM_008575	chr1:132986104-133030587	S5	S6	OK	6.87736	8.38008	0.285107	1.2185	0.959867	0.959867	0.16905	0.997762	no
-	Zbtb44	NM_001115130,NM_172765	chr9:31030643-31075885	S5	S6	OK	5.81096	7.07411	0.283771	1.21737	0.959806	0.959806	0.1736	0.997762	no
-	Tnfsf12,Tnfsf12Tnfsf13,Tnfsf13	NM_001034097,NM_001159503,NM_001159505,NM_011614,NM_023517	chr11:69682576-69696098	S5	S6	OK	17.2301	13.9378	-0.305925	0.808922	-0.959754	0.959754	0.1887	0.997762	no
-	Mxi1	NM_001008542,NM_001008543,NM_010847	chr19:53310505-53375810	S5	S6	OK	15.0131	18.0937	0.269268	1.20519	0.959711	0.959711	0.17365	0.997762	no
-	Filip1	NM_001081243	chr9:79815561-79977882	S5	S6	OK	37.6503	31.3765	-0.262976	0.833367	-0.959704	0.959704	0.181	0.997762	no
-	Arl4d	NM_025404	chr11:101665540-101667832	S5	S6	OK	10.8022	8.34512	-0.372323	0.772539	-0.959569	0.959569	0.1918	0.997762	no
-	Rpusd1	NM_028009	chr17:25727750-25731456	S5	S6	OK	3.67365	2.67086	-0.459913	0.727032	-0.959284	0.959284	0.2164	0.997762	no
-	Pim2	NM_138606	chrX:7878305-7883432	S5	S6	OK	1.97883	2.85138	0.527012	1.44094	0.958861	0.958861	0.1793	0.997762	no
-	Rbpms	NM_001042674,NM_001042675,NM_001286168,NM_019733	chr8:33782643-33929863	S5	S6	OK	140.952	171.073	0.279412	1.2137	0.958347	0.958347	0.1741	0.997762	no
-	Ablim2	NM_001177696,NM_001177697,NM_001177698,NM_001177699,NM_001177700,NM_177678	chr5:35757879-35884979	S5	S6	OK	9.2496	11.2522	0.282746	1.21651	0.958126	0.958126	0.18445	0.997762	no
-	Gtf2b	NM_145546	chr3:142765246-142783605	S5	S6	OK	16.3094	20.3907	0.322207	1.25024	0.958104	0.958104	0.17445	0.997762	no
-	Abca8a	NM_153145	chr11:110025633-110095937	S5	S6	OK	20.7967	24.9915	0.265087	1.20171	0.958051	0.958051	0.173	0.997762	no
-	Sec24a	NM_001290785,NM_175255	chr11:51692262-51756834	S5	S6	OK	7.48568	9.1093	0.283207	1.2169	0.957961	0.957961	0.17555	0.997762	no
-	Nbeal1	NM_173444	chr1:60180598-60334705	S5	S6	OK	10.5706	12.6837	0.262926	1.1999	0.957687	0.957687	0.17685	0.997762	no
-	Jup	NM_010593	chr11:100368855-100397790	S5	S6	OK	57.4217	68.8538	0.26194	1.19909	0.957523	0.957523	0.18625	0.997762	no
-	Aebp1	NM_001291857,NM_009636	chr11:5861865-5878256	S5	S6	OK	4.02836	3.00204	-0.424248	0.745226	-0.957303	0.957303	0.2001	0.997762	no
-	Mad2l1	NM_019499	chr6:66535467-66540991	S5	S6	OK	2.75551	3.92201	0.509271	1.42333	0.957161	0.957161	0.1795	0.997762	no
-	Igfbp4	NM_010517	chr11:99041259-99052643	S5	S6	OK	37.5347	45.0681	0.263882	1.2007	0.957033	0.957033	0.18255	0.997762	no
-	Rbck1	NM_001083921,NM_019705	chr2:152316333-152332639	S5	S6	OK	15.414	12.6507	-0.285018	0.820728	-0.956997	0.956997	0.1886	0.997762	no
-	Zfp395	NM_199029	chr14:65358675-65398930	S5	S6	OK	4.22276	5.30597	0.329429	1.25652	0.956851	0.956851	0.1887	0.997762	no
-	Lin7a	NM_001033223,NM_001039354,NM_001284329	chr10:107271830-107425143	S5	S6	OK	1.31956	1.75874	0.414488	1.33282	0.956714	0.956714	0.16775	0.997762	no
-	Ttpal	NM_001305803,NM_029512,NM_181734	chr2:163602313-163619013	S5	S6	OK	5.49963	4.34656	-0.339462	0.790337	-0.95662	0.95662	0.1669	0.997762	no
-	Pdk1	NM_172665	chr2:71389259-71903858	S5	S6	OK	70.4041	89.3479	0.343774	1.26907	0.956162	0.956162	0.17325	0.997762	no
-	Arhgap18	NM_176837	chr10:26772511-26918648	S5	S6	OK	10.3292	12.5833	0.284777	1.21823	0.95544	0.95544	0.1746	0.997762	no
-	Pik3r1	NM_001024955,NM_001077495	chr13:101680760-101768217	S5	S6	OK	54.3407	44.9315	-0.274305	0.826848	-0.955193	0.955193	0.1778	0.997762	no
-	Ap1s2	NM_001290378,NM_001290379,NM_026887	chrX:163909016-163933666	S5	S6	OK	24.8057	30.0141	0.274968	1.20997	0.954883	0.954883	0.1799	0.997762	no
-	Pdk3	NM_145630	chrX:93764615-93832095	S5	S6	OK	1.75471	2.59486	0.564424	1.4788	0.954716	0.954716	0.18135	0.997762	no
-	Sgol2	NM_001177867,NM_199007	chr1:57985339-58026277	S5	S6	OK	6.81305	8.32141	0.288528	1.22139	0.954708	0.954708	0.17975	0.997762	no
-	Anxa5	NM_009673	chr3:36448923-36475887	S5	S6	OK	80.2008	96.3516	0.264691	1.20138	0.953145	0.953145	0.1797	0.997762	no
-	Olfml3	NM_133859	chr3:103735393-103738001	S5	S6	OK	9.00737	11.3263	0.330502	1.25745	0.952897	0.952897	0.18695	0.997762	no
-	Mbnl1	NM_001253708,NM_001253709,NM_001253710,NM_001253711,NM_001253713,NM_020007	chr3:60472829-60629748	S5	S6	OK	56.803	68.2997	0.265914	1.2024	0.952891	0.952891	0.1782	0.997762	no
-	Slc19a2	NM_001276455,NM_054087	chr1:164249045-164265385	S5	S6	OK	4.80496	6.1527	0.356694	1.28049	0.952887	0.952887	0.1787	0.997762	no
-	Plekhf2	NM_175175	chr4:10988661-11007619	S5	S6	OK	5.75084	7.38358	0.360547	1.28391	0.952841	0.952841	0.17935	0.997762	no
-	9930021J03Rik	NM_172836	chr19:29714401-29806009	S5	S6	OK	6.46132	7.80536	0.272636	1.20801	0.952555	0.952555	0.1749	0.997762	no
-	Nkain1	NM_025998	chr4:130530130-130574036	S5	S6	OK	11.0564	13.561	0.294579	1.22653	0.951716	0.951716	0.1837	0.997762	no
-	6820408C15Rik	NM_001289738,NM_177656	chr2:152415586-152444330	S5	S6	OK	0.985267	1.51948	0.624995	1.5422	0.951619	0.951619	0.17025	0.997762	no
-	Ppp4c	NM_019674	chr7:126785867-126792471	S5	S6	OK	15.744	12.3945	-0.345096	0.787252	-0.951086	0.951086	0.1796	0.997762	no
-	Spata1	NM_027617	chr3:146450466-146499753	S5	S6	OK	1.46635	0.810453	-0.855426	0.552701	-0.951059	0.951059	0.18255	0.997762	no
-	Slc7a6	NM_178798	chr8:106168874-106198704	S5	S6	OK	3.50464	4.55182	0.377177	1.2988	0.950763	0.950763	0.1807	0.997762	no
-	H2afz	NM_016750	chr3:137864486-137866922	S5	S6	OK	26.0716	20.8043	-0.325597	0.797968	-0.950359	0.950359	0.1816	0.997762	no
-	LOC102636514	NR_110474	chr8:57304413-57320859	S5	S6	OK	39.9521	31.0178	-0.365177	0.776375	-0.950299	0.950299	0.1755	0.997762	no
-	Fosl1	NM_010235	chr19:5447697-5457563	S5	S6	OK	1.85077	3.21157	0.795157	1.73526	0.949486	0.949486	0.19255	0.997762	no
-	Mtdh	NM_026002	chr15:34082718-34142385	S5	S6	OK	25.6533	30.7875	0.263199	1.20014	0.949273	0.949273	0.17965	0.997762	no
-	Arpc2	NM_029711	chr1:74236549-74268213	S5	S6	OK	139.922	167.935	0.263276	1.2002	0.949245	0.949245	0.18475	0.997762	no
-	Rbms3	NM_001172121,NM_001172122,NM_001172123,NM_001172124,NM_001172126,NM_178660	chr9:116572746-117629913	S5	S6	OK	1.97471	2.50412	0.342664	1.2681	0.949112	0.949112	0.17165	0.997762	no
-	Rpl3l	NM_001163945,NM_025425	chr17:24727828-24736149	S5	S6	OK	223.132	186.034	-0.26233	0.83374	-0.949064	0.949064	0.1789	0.997762	no
-	Rnf41	NM_001164237,NM_026259	chr10:128411615-128441441	S5	S6	OK	5.07819	6.3639	0.325596	1.25318	0.948983	0.948983	0.16505	0.997762	no
-	Apol10b	NM_177820	chr15:77584157-77596125	S5	S6	OK	5.095	3.86651	-0.398048	0.758883	-0.948948	0.948948	0.1931	0.997762	no
-	Fam211a	NM_198861	chr11:62604883-62648523	S5	S6	OK	1.86567	2.68679	0.526192	1.44012	0.948939	0.948939	0.19175	0.997762	no
-	Murc	NM_026509	chr4:48663513-48673492	S5	S6	OK	93.1868	111.748	0.26205	1.19918	0.948882	0.948882	0.18375	0.997762	no
-	Dph5	NM_027193	chr3:115888182-115929323	S5	S6	OK	3.85266	5.21319	0.436311	1.35314	0.948834	0.948834	0.18505	0.997762	no
-	Btg1	NM_007569	chr10:96617000-96622811	S5	S6	OK	8.17958	10.0459	0.296509	1.22817	0.948661	0.948661	0.1706	0.997762	no
-	Nfe2l2	NM_010902	chr2:75675518-75704641	S5	S6	OK	70.8798	85.1601	0.264802	1.20147	0.948237	0.948237	0.17835	0.997762	no
-	Col3a1	NM_009930	chr1:45311537-45349706	S5	S6	OK	30.5259	36.611	0.262243	1.19934	0.948018	0.948018	0.2012	0.997762	no
-	Ythdf3	NM_001145919,NM_172677	chr3:16183182-16217037	S5	S6	OK	32.8742	39.5004	0.264913	1.20156	0.947689	0.947689	0.1779	0.997762	no
-	Tprn	NM_175286	chr2:25262597-25269886	S5	S6	OK	1.79407	1.27624	-0.491335	0.711366	-0.947651	0.947651	0.1928	0.997762	no
-	Lamp2	NM_001017959,NM_001290485,NM_010685	chrX:38401356-38456460	S5	S6	OK	126.48	152.98	0.274438	1.20952	0.947536	0.947536	0.17985	0.997762	no
-	Dock4	NM_172803	chr12:40446052-40846488	S5	S6	OK	4.08469	4.98651	0.287804	1.22078	0.947344	0.947344	0.1841	0.997762	no
-	Usp28	NM_175482	chr9:48985384-49042517	S5	S6	OK	47.4924	56.9508	0.26202	1.19916	0.947331	0.947331	0.17885	0.997762	no
-	Sorcs2	NM_030889	chr5:36017180-36398139	S5	S6	OK	3.76463	4.66775	0.310219	1.2399	0.947263	0.947263	0.1766	0.997762	no
-	Pin4	NM_027181	chrX:102119464-102127673	S5	S6	OK	57.9638	45.8008	-0.339782	0.790162	-0.946865	0.946865	0.18015	0.997762	no
-	Herpud2	NM_020586	chr9:25108129-25151781	S5	S6	OK	29.8017	35.7932	0.264291	1.20105	0.946567	0.946567	0.18335	0.997762	no
-	Eny2	NM_175009	chr15:44375226-44437685	S5	S6	OK	14.4035	18.3141	0.346541	1.2715	0.946378	0.946378	0.17595	0.997762	no
-	Pum2	NM_001160219,NM_001160220,NM_001160221,NM_001160222,NM_030723	chr12:8674133-8752583	S5	S6	OK	42.2167	50.6523	0.262815	1.19982	0.94629	0.94629	0.17715	0.997762	no
-	Mnt	NM_010813	chr11:74830923-74845725	S5	S6	OK	6.3887	7.7352	0.275916	1.21076	0.946013	0.946013	0.20135	0.997762	no
-	Fhit	NM_001308285,NM_001308286,NM_010210	chr14:9550093-11162035	S5	S6	OK	1.16149	2.17624	0.905858	1.87366	0.945956	0.945956	0.15175	0.997762	no
-	Kcnn1	NM_032397	chr8:70842048-70857008	S5	S6	OK	4.1875	3.30494	-0.341469	0.789239	-0.945857	0.945857	0.19505	0.997762	no
-	Wasl	NM_001167745,NM_028459	chr6:24613809-24664995	S5	S6	OK	19.528	23.4746	0.265554	1.2021	0.945685	0.945685	0.17205	0.997762	no
-	Fam63b	NM_172772	chr9:70599013-70657174	S5	S6	OK	14.3755	17.2396	0.262113	1.19923	0.945202	0.945202	0.1764	0.997762	no
-	Msrb3	NM_177092	chr10:120781100-120898971	S5	S6	OK	53.1937	63.7549	0.26128	1.19854	0.944928	0.944928	0.1755	0.997762	no
-	Sema4a	NM_001163489,NM_001163490,NM_001163491,NM_013658	chr3:88435961-88461182	S5	S6	OK	1.11026	1.61843	0.543692	1.4577	0.944471	0.944471	0.177	0.997762	no
-	Rabgef1	NM_001199059,NM_019983	chr5:130171818-130214337	S5	S6	OK	13.5061	16.4405	0.283641	1.21726	0.944291	0.944291	0.17135	0.997762	no
-	Rpl3	NM_013762	chr15:80077780-80083406	S5	S6	OK	94.6674	113.514	0.261935	1.19908	0.944004	0.944004	0.17535	0.997762	no
-	Pi16	NM_023734	chr17:29318881-29328902	S5	S6	OK	32.6596	27.3634	-0.255258	0.837836	-0.943734	0.943734	0.2	0.997762	no
-	Lifr	NM_001113386,NM_013584	chr15:7129571-7197489	S5	S6	OK	12.2462	9.92754	-0.30282	0.810663	-0.943584	0.943584	0.17685	0.997762	no
-	C1qtnf6	NM_001204152,NM_001204153,NM_028331	chr15:78523345-78529651	S5	S6	OK	4.99194	3.74791	-0.413516	0.750792	-0.943481	0.943481	0.18385	0.997762	no
-	Celf2	NM_001110228,NM_001110229,NM_001110230,NM_001110231,NM_001110232,NM_001160292,NM_001160293,NM_010160	chr2:6539698-7396198	S5	S6	OK	18.6178	22.3881	0.266048	1.20251	0.943349	0.943349	0.1734	0.997762	no
-	Xrcc1	NM_009532	chr7:24547149-24573438	S5	S6	OK	8.43342	6.83317	-0.303562	0.810249	-0.943235	0.943235	0.1999	0.997762	no
-	Matr3	NM_010771	chr18:35562157-35592045	S5	S6	OK	46.7198	55.9525	0.260169	1.19762	0.942888	0.942888	0.18075	0.997762	no
-	Cilp	NM_173385	chr9:65265179-65280605	S5	S6	OK	2.42571	3.10424	0.355834	1.27972	0.942719	0.942719	0.1997	0.997762	no
-	Mapk8	NM_016700	chr14:33377898-33447158	S5	S6	OK	10.2767	12.4191	0.273185	1.20847	0.942713	0.942713	0.1761	0.997762	no
-	Ston2	NM_175367	chr12:91633008-91786436	S5	S6	OK	1.4981	1.8905	0.335636	1.26193	0.942675	0.942675	0.1897	0.997762	no
-	Qpctl	NM_026111	chr7:19140216-19149196	S5	S6	OK	3.06162	2.20073	-0.47631	0.718812	-0.942537	0.942537	0.19065	0.997762	no
-	Dkc1	NM_001030307	chrX:75095853-75131016	S5	S6	OK	9.6509	12.1569	0.333036	1.25966	0.942348	0.942348	0.1777	0.997762	no
-	Psmg4	NM_001101430,NM_001110515	chr13:34162963-34178172	S5	S6	OK	15.3761	10.7572	-0.51539	0.699605	-0.941621	0.941621	0.1898	0.997762	no
-	Mad1l1	NM_010752	chr5:140008688-140321552	S5	S6	OK	5.07604	6.33098	0.318726	1.24723	0.941608	0.941608	0.19205	0.997762	no
-	Bcdin3d	NM_029236	chr15:99470083-99474730	S5	S6	OK	2.01407	3.0233	0.586009	1.50109	0.941472	0.941472	0.17725	0.997762	no
-	Arhgap5	NM_009706	chr12:52516076-52567851	S5	S6	OK	24.4518	29.2605	0.259015	1.19666	0.941262	0.941262	0.1882	0.997762	no
-	Kdr	NM_010612	chr5:75933269-75978428	S5	S6	OK	45.7741	54.9135	0.26263	1.19966	0.941234	0.941234	0.186	0.997762	no
-	Gm14005	NR_028589,NR_028590,NR_028591	chr2:128298662-128429351	S5	S6	OK	2.12667	1.03937	-1.03289	0.488731	-0.941149	0.941149	0.1897	0.997762	no
-	Smpdl3a	NM_020561	chr10:57794543-57811830	S5	S6	OK	65.779	78.8214	0.26096	1.19828	0.940979	0.940979	0.17795	0.997762	no
-	Hnrnpa0	NM_029872	chr13:58125878-58128556	S5	S6	OK	27.7089	33.4696	0.272499	1.2079	0.940683	0.940683	0.18135	0.997762	no
-	Shank3	NM_021423	chr15:89499856-89560260	S5	S6	OK	8.76441	10.4775	0.257566	1.19546	0.940665	0.940665	0.18765	0.997762	no
-	Zfp518b	NM_001081144,NM_001177902	chr5:38668483-38684826	S5	S6	OK	1.62544	2.09269	0.364525	1.28746	0.940371	0.940371	0.1852	0.997762	no
-	Papd5	NM_001164497,NM_001164498,NM_001164499	chr8:88199212-88259722	S5	S6	OK	12.8699	15.5303	0.271086	1.20671	0.93999	0.93999	0.1784	0.997762	no
-	Dennd4c	NM_184088	chr4:86748554-86850602	S5	S6	OK	13.5324	16.212	0.260646	1.19801	0.939728	0.939728	0.1784	0.997762	no
-	Spin1	NM_001283028,NM_001283029,NM_001283030,NM_011462,NM_146043	chr13:51100879-51152562	S5	S6	OK	13.3256	16.1536	0.277653	1.21222	0.93964	0.93964	0.17805	0.997762	no
-	Tex261	NM_009357	chr6:83770413-83775812	S5	S6	OK	43.4654	35.7534	-0.28179	0.822572	-0.939464	0.939464	0.17995	0.997762	no
-	Plscr5	NM_001195693	chr9:92192935-92209698	S5	S6	OK	1.42784	0.746631	-0.935373	0.522909	-0.939373	0.939373	0.18625	0.997762	no
-	Sh3bgrl2	NM_172507	chr9:83548337-83600291	S5	S6	OK	1.78588	2.44849	0.455259	1.37103	0.939311	0.939311	0.18135	0.997762	no
-	Sirt5	NM_178848	chr13:43370715-43395203	S5	S6	OK	20.6372	25.169	0.286402	1.21959	0.939307	0.939307	0.18645	0.997762	no
-	Hadh	NM_008212	chr3:131233419-131272101	S5	S6	OK	435.457	523.279	0.26505	1.20168	0.939186	0.939186	0.1864	0.997762	no
-	Sox6	NM_001025559,NM_001025560,NM_001277326,NM_001277327,NM_001277328,NM_011445	chr7:115470871-116038744	S5	S6	OK	2.7959	3.45402	0.30496	1.23539	0.938831	0.938831	0.17455	0.997762	no
-	Plin3	NM_025836	chr17:56278961-56290511	S5	S6	OK	81.4663	68.1273	-0.257971	0.836264	-0.938562	0.938562	0.18635	0.997762	no
-	Tbx18	NM_023814	chr9:87702799-87731260	S5	S6	OK	1.61048	2.16272	0.425355	1.3429	0.93828	0.93828	0.1865	0.997762	no
-	C1s	NM_001097617,NM_144938	chr6:124530343-124542359	S5	S6	OK	8.99121	11.0289	0.294702	1.22663	0.938084	0.938084	0.18605	0.997762	no
-	Olfm1	NM_001038612,NM_001038613,NM_001038614,NM_019498	chr2:28193092-28230736	S5	S6	OK	2.07711	2.9439	0.503152	1.41731	0.937908	0.937908	0.1742	0.997762	no
-	Miip	NM_001025365	chr4:147860777-147868719	S5	S6	OK	3.81349	2.80387	-0.443693	0.73525	-0.937779	0.937779	0.19625	0.997762	no
-	Rasd2	NM_029182	chr8:75213943-75224113	S5	S6	OK	2.4928	3.28131	0.396503	1.31631	0.937757	0.937757	0.2041	0.997762	no
-	Tnfaip8	NM_001177759,NM_001177760,NM_134131	chr18:49979426-50093229	S5	S6	OK	29.0328	34.7364	0.258761	1.19645	0.937602	0.937602	0.18025	0.997762	no
-	Jmy	NM_021310	chr13:93430096-93499808	S5	S6	OK	15.6214	18.7194	0.261012	1.19832	0.937393	0.937393	0.18065	0.997762	no
-	Atp6v1b2	NM_007509	chr8:69037707-69113717	S5	S6	OK	41.4066	34.4981	-0.263342	0.833155	-0.937112	0.937112	0.1778	0.997762	no
-	Slc27a4	NM_011989	chr2:29802679-29817522	S5	S6	OK	6.52614	5.24675	-0.314805	0.803959	-0.937084	0.937084	0.1891	0.997762	no
-	Ptpn4	NM_019933	chr1:119658092-119837071	S5	S6	OK	6.90527	8.46172	0.293254	1.2254	0.937045	0.937045	0.18395	0.997762	no
-	Hrsp12	NM_008287	chr15:34484021-34495246	S5	S6	OK	13.3739	10.0691	-0.409496	0.752892	-0.936831	0.936831	0.18435	0.997762	no
-	Zfp326	NM_018759	chr5:105876567-105915820	S5	S6	OK	7.31199	9.12767	0.319982	1.24832	0.936149	0.936149	0.18165	0.997762	no
-	Kbtbd7	NM_001024135	chr14:79426510-79431038	S5	S6	OK	3.64626	4.65063	0.351009	1.27545	0.935703	0.935703	0.1861	0.997762	no
-	Hnrnpll	NM_144802	chr17:80029486-80062268	S5	S6	OK	12.1566	14.8424	0.287992	1.22093	0.935189	0.935189	0.18035	0.997762	no
-	Kmt2e	NM_026984	chr5:23434428-23616571	S5	S6	OK	18.4584	23.1579	0.327226	1.2546	0.935082	0.935082	0.18585	0.997762	no
-	Ehhadh	NM_023737	chr16:21761284-21787834	S5	S6	OK	6.9346	8.64289	0.317702	1.24634	0.934564	0.934564	0.1876	0.997762	no
-	Plxnb2	NM_001159521,NM_001284506,NM_138749	chr15:89155545-89180788	S5	S6	OK	27.8083	33.2044	0.255857	1.19405	0.934557	0.934557	0.1856	0.997762	no
-	Fam120b	NM_024203	chr17:15396201-15433581	S5	S6	OK	7.25082	5.92022	-0.292493	0.81649	-0.93446	0.93446	0.1941	0.997762	no
-	Timeless	NM_001136082,NM_001164080,NM_001164081,NM_011589	chr10:128232062-128252941	S5	S6	OK	2.97822	2.33414	-0.351561	0.783737	-0.934203	0.934203	0.17675	0.997762	no
-	Nova2	NM_001029877	chr7:18925887-18965319	S5	S6	OK	2.29632	2.85613	0.314739	1.24379	0.934052	0.934052	0.1901	0.997762	no
-	Pde7a	NM_001122759,NM_008802	chr3:19223108-19311322	S5	S6	OK	16.2147	19.5548	0.27022	1.20599	0.934032	0.934032	0.1784	0.997762	no
-	Ddx59	NM_026500	chr1:136411915-136440220	S5	S6	OK	5.20122	6.62838	0.349805	1.27439	0.93386	0.93386	0.1917	0.997762	no
-	Fmo2	NM_018881	chr1:162875046-162898712	S5	S6	OK	13.2921	10.8585	-0.29175	0.816914	-0.93382	0.93382	0.1796	0.997762	no
-	Scaf11	NM_028148	chr15:96411697-96460843	S5	S6	OK	15.6169	18.6864	0.258879	1.19655	0.933047	0.933047	0.18905	0.997762	no
-	Ppox	NM_008911	chr1:171276991-171281186	S5	S6	OK	5.98432	4.5436	-0.397349	0.759251	-0.932972	0.932972	0.1991	0.997762	no
-	Prox1	NM_008937	chr1:190121776-190170680	S5	S6	OK	15.9006	19.0084	0.257558	1.19545	0.932823	0.932823	0.19685	0.997762	no
-	Etfa	NM_145615	chr9:55454435-55512243	S5	S6	OK	495.879	595.336	0.263717	1.20057	0.932654	0.932654	0.1867	0.997762	no
-	Epas1	NM_010137	chr17:86753863-86833410	S5	S6	OK	92.5083	110.371	0.254709	1.19309	0.931396	0.931396	0.20255	0.997762	no
-	Commd4	NM_025417	chr9:57155040-57158299	S5	S6	OK	13.4007	10.1105	-0.406444	0.754476	-0.931338	0.931338	0.20895	0.997762	no
-	Fnbp4	NM_018828	chr2:90745369-90781020	S5	S6	OK	7.44134	8.9999	0.274347	1.20945	0.930996	0.930996	0.18635	0.997762	no
-	Ing5	NM_025454	chr1:93803964-93822100	S5	S6	OK	5.50429	6.80221	0.305447	1.2358	0.930666	0.930666	0.18575	0.997762	no
-	Grasp	NM_019518	chr15:101221190-101232756	S5	S6	OK	9.14731	11.3465	0.31083	1.24042	0.930647	0.930647	0.18325	0.997762	no
-	Rgs7bp	NM_029879	chr13:104947152-105054930	S5	S6	OK	2.16861	2.76145	0.348659	1.27337	0.930447	0.930447	0.19055	0.997762	no
-	Acat1	NM_144784	chr9:53580521-53610350	S5	S6	OK	244.031	293.027	0.263964	1.20078	0.930421	0.930421	0.1799	0.997762	no
-	Plin2	NM_007408	chr4:86656564-86670059	S5	S6	OK	29.0789	34.9835	0.266704	1.20305	0.929939	0.929939	0.1854	0.997762	no
-	Gjc1	NM_001159382,NM_001159383,NM_008122	chr11:102799477-102819686	S5	S6	OK	14.7286	17.9684	0.286844	1.21997	0.929734	0.929734	0.1858	0.997762	no
-	Naa40	NM_027643	chr19:7225667-7241222	S5	S6	OK	7.64545	6.13411	-0.317748	0.802322	-0.929248	0.929248	0.1978	0.997762	no
-	Slc7a8	NM_016972	chr14:54722214-54781886	S5	S6	OK	1.95748	1.47291	-0.410332	0.752452	-0.929097	0.929097	0.22485	0.997762	no
-	Srprb	NM_009275	chr9:103188032-103202065	S5	S6	OK	15.0297	12.4096	-0.276364	0.825672	-0.929036	0.929036	0.19105	0.997762	no
-	Vps37c	NM_181403	chr19:10688814-10714419	S5	S6	OK	14.8188	17.9231	0.274389	1.20948	0.928626	0.928626	0.19765	0.997762	no
-	Wdr73	NM_028026	chr7:80890722-80901269	S5	S6	OK	2.69902	3.71019	0.45906	1.37464	0.92773	0.92773	0.18945	0.997762	no
-	Zfp317	NM_172918	chr9:19622090-19649731	S5	S6	OK	5.91254	7.29869	0.30386	1.23444	0.927677	0.927677	0.1852	0.997762	no
-	Foxj2	NM_021899	chr6:122820183-122845366	S5	S6	OK	16.3754	20.7238	0.33976	1.26554	0.9271	0.9271	0.1411	0.997762	no
-	Nipsnap3b	NM_025623	chr4:53011923-53022059	S5	S6	OK	3.30125	4.72752	0.518071	1.43204	0.926934	0.926934	0.18715	0.997762	no
-	Ndst2	NM_010811	chr14:20723729-20734562	S5	S6	OK	2.4495	3.17986	0.376477	1.29817	0.926911	0.926911	0.18885	0.997762	no
-	B9d2	NM_172148	chr7:25681157-25686558	S5	S6	OK	6.02118	4.21386	-0.514903	0.69984	-0.92684	0.92684	0.18865	0.997762	no
-	Polk	NM_012048	chr13:96480688-96542485	S5	S6	OK	2.09966	2.72894	0.378184	1.29971	0.926799	0.926799	0.19055	0.997762	no
-	Sin3a	NM_001110350,NM_001110351,NM_011378	chr9:57072039-57128368	S5	S6	OK	11.367	13.5829	0.256942	1.19494	0.926796	0.926796	0.19995	0.997762	no
-	Snhg8	NR_028574	chr3:123507551-123508336	S5	S6	OK	6.5212	9.38825	0.525718	1.43965	0.926677	0.926677	0.1938	0.997762	no
-	Stfa2l1	NM_173869	chr16:36156810-36161948	S5	S6	OK	0.912952	2.10757	1.20697	2.30852	0.926643	0.926643	0.3195	0.997762	no
-	Utp11l	NM_026031	chr4:124678763-124693554	S5	S6	OK	18.0333	22.1976	0.299738	1.23092	0.926517	0.926517	0.18925	0.997762	no
-	Mrap	NM_029844	chr16:90738323-90749776	S5	S6	OK	13.2789	10.3152	-0.364371	0.776811	-0.92651	0.92651	0.2075	0.997762	no
-	Rnpep	NM_001159624,NM_145417	chr1:135262698-135284084	S5	S6	OK	11.031	8.9244	-0.305739	0.809029	-0.926002	0.926002	0.1894	0.997762	no
-	Vps13b	NM_177151	chr15:35371545-35931229	S5	S6	OK	4.18377	5.01774	0.262232	1.19933	0.925956	0.925956	0.17915	0.997762	no
-	Ntn4	NM_021320	chr10:93641048-93745972	S5	S6	OK	6.2593	7.85463	0.327543	1.25487	0.925655	0.925655	0.19145	0.997762	no
-	Akna	NM_001045514,NM_001305432	chr4:63367122-63403445	S5	S6	OK	1.64591	2.06079	0.32431	1.25207	0.925542	0.925542	0.24725	0.997762	no
-	Spsb4	NM_145134	chr9:96943481-97018355	S5	S6	OK	4.12542	3.06631	-0.428036	0.743272	-0.925421	0.925421	0.2064	0.997762	no
-	Gng12	NM_001177556,NM_001177557,NM_001177558,NM_001177559,NM_001177560,NM_025278	chr6:66896396-67021361	S5	S6	OK	15.9735	19.1512	0.261758	1.19894	0.925256	0.925256	0.18665	0.997762	no
-	Lamb1	NM_008482	chr12:31265293-31329639	S5	S6	OK	27.6526	32.947	0.252731	1.19146	0.925073	0.925073	0.19875	0.997762	no
-	Erp29	NM_026129	chr5:121444752-121452474	S5	S6	OK	32.2945	26.5665	-0.281677	0.822632	-0.924592	0.924592	0.1871	0.997762	no
-	Ddx3y	NM_012008	chrY:1260714-1286613	S5	S6	OK	40.372	48.0468	0.251085	1.1901	0.924481	0.924481	0.202	0.997762	no
-	Evi5	NM_007964	chr5:107744794-107875107	S5	S6	OK	5.50864	6.72723	0.288317	1.22121	0.924404	0.924404	0.18775	0.997762	no
-	Fkbp1a	NM_001302077,NM_001302078,NM_001302079,NM_001302080,NM_008019	chr2:151542482-151561691	S5	S6	OK	150.093	179.079	0.254736	1.19312	0.924333	0.924333	0.19055	0.997762	no
-	Ckb	NM_021273	chr12:111669354-111672338	S5	S6	OK	19.5774	16.0066	-0.290522	0.817606	-0.924249	0.924249	0.19355	0.997762	no
-	Med12l	NM_177855	chr3:59006977-59344256	S5	S6	OK	1.19206	1.72591	0.533909	1.44784	0.923893	0.923893	0.20285	0.997762	no
-	Snapc1	NM_178392	chr12:73964529-73984820	S5	S6	OK	8.11589	6.38989	-0.344959	0.787331	-0.923525	0.923525	0.19125	0.997762	no
-	Opn3	NM_010098	chr1:175662420-175692632	S5	S6	OK	1.93464	0.906951	-1.09297	0.468796	-0.923441	0.923441	0.17885	0.997762	no
-	Mthfsd	NM_001166482,NM_172761	chr8:121097556-121108379	S5	S6	OK	3.63777	2.60025	-0.484408	0.714792	-0.923335	0.923335	0.2094	0.997762	no
-	Endou	NM_001168693,NM_008902	chr15:97711018-97731405	S5	S6	OK	2.3323	3.14467	0.431158	1.34831	0.923143	0.923143	0.1969	0.997762	no
-	Sfrp2	NM_009144	chr3:83766320-83774314	S5	S6	OK	0.967517	1.51814	0.649948	1.56911	0.922744	0.922744	0.19505	0.997762	no
-	Brpf3	NM_001081315	chr17:28801125-28838789	S5	S6	OK	3.47729	4.25403	0.290866	1.22338	0.922667	0.922667	0.2035	0.997762	no
-	Gp1bb,Sept5	NM_001001999,NM_010327,NM_213614	chr16:18620318-18629938	S5	S6	OK	3.92377	2.94508	-0.413934	0.750574	-0.922425	0.922425	0.17805	0.997762	no
-	Gpc1	NM_016696	chr1:92831685-92860196	S5	S6	OK	122.351	102.586	-0.254198	0.838457	-0.92237	0.92237	0.1929	0.997762	no
-	Zbtb33	NM_001079513,NM_020256	chrX:38189792-38252481	S5	S6	OK	5.24305	6.55399	0.321968	1.25003	0.922196	0.922196	0.1854	0.997762	no
-	Rilpl1	NM_021430	chr5:124493079-124531391	S5	S6	OK	120.719	101.228	-0.254045	0.838542	-0.922054	0.922054	0.1922	0.997762	no
-	Vopp1	NM_146168	chr6:57752263-57825125	S5	S6	OK	9.10688	7.33742	-0.311684	0.805701	-0.922037	0.922037	0.1943	0.997762	no
-	Dusp6	NM_026268	chr10:99263230-99267489	S5	S6	OK	25.2049	30.2364	0.262578	1.19962	0.921711	0.921711	0.18745	0.997762	no
-	Bicc1	NM_031397	chr10:70925095-71159634	S5	S6	OK	7.79882	9.46345	0.279111	1.21345	0.92163	0.92163	0.19725	0.997762	no
-	Maml2	NM_001013813,NM_173776	chr9:13619988-13709533	S5	S6	OK	2.60212	3.24008	0.316343	1.24517	0.921531	0.921531	0.21085	0.997762	no
-	Stxbp5	NM_001081344	chr10:9755546-9901040	S5	S6	OK	3.65497	4.46288	0.288115	1.22104	0.921376	0.921376	0.18595	0.997762	no
-	Mllt10	NM_001252560,NM_001252561,NM_010804	chr2:18055236-18392830	S5	S6	OK	8.74587	11.3993	0.382277	1.30339	0.92119	0.92119	0.19285	0.997762	no
-	Map3k5	NM_008580	chr10:19934525-20142750	S5	S6	OK	12.0549	14.4253	0.258977	1.19663	0.920979	0.920979	0.18755	0.997762	no
-	Stard13	NM_001163493,NM_146258	chr5:151037514-151190193	S5	S6	OK	10.4078	12.5609	0.271283	1.20687	0.920742	0.920742	0.18405	0.997762	no
-	Pinx1	NM_028228	chr14:63860311-63919859	S5	S6	OK	3.75814	2.76879	-0.440765	0.736745	-0.919887	0.919887	0.19805	0.997762	no
-	Letm2	NM_173012	chr8:25578489-25597487	S5	S6	OK	4.64557	5.97997	0.364283	1.28724	0.919627	0.919627	0.2013	0.997762	no
-	Bmp2k	NM_080708	chr5:96997688-97111596	S5	S6	OK	2.68139	3.3448	0.31894	1.24741	0.919504	0.919504	0.1934	0.997762	no
-	Kdelr2	NM_025841	chr5:143403819-143421904	S5	S6	OK	24.1663	29.3958	0.282611	1.2164	0.919372	0.919372	0.1877	0.997762	no
-	Adrb2	NM_007420	chr18:62177712-62179981	S5	S6	OK	1.64608	1.0651	-0.62805	0.647052	-0.919315	0.919315	0.20615	0.997762	no
-	Thra	NM_178060	chr11:98741872-98765111	S5	S6	OK	32.968	39.2511	0.251664	1.19058	0.919003	0.919003	0.19925	0.997762	no
-	Atmin	NM_177700	chr8:116943392-116960445	S5	S6	OK	7.32051	8.85009	0.273748	1.20894	0.918943	0.918943	0.19765	0.997762	no
-	Tmem170b	NM_001163572	chr13:41606215-41641357	S5	S6	OK	6.77193	8.22819	0.281008	1.21504	0.918841	0.918841	0.1875	0.997762	no
-	Krt222	NM_172946	chr11:99233097-99244067	S5	S6	OK	17.8306	14.7775	-0.270954	0.828772	-0.918558	0.918558	0.1944	0.997762	no
-	Ccnyl1	NM_001097644	chr1:64691344-64725642	S5	S6	OK	12.2706	14.9237	0.282397	1.21622	0.918529	0.918529	0.19045	0.997762	no
-	Srsf2	NM_011358	chr11:116849896-116853094	S5	S6	OK	71.5152	85.3239	0.2547	1.19309	0.918418	0.918418	0.1923	0.997762	no
-	Vcan	NM_001081249,NM_001134474,NM_001134475,NM_019389,NM_172955	chr13:89655309-89742512	S5	S6	OK	3.90761	4.85598	0.313477	1.2427	0.918122	0.918122	0.1905	0.997762	no
-	Gnpda2	NM_001038015	chr5:69575001-69592285	S5	S6	OK	11.29	14.0548	0.316018	1.24489	0.918088	0.918088	0.1965	0.997762	no
-	Mef2c	NM_001170537,NM_025282	chr13:83504033-83667079	S5	S6	OK	22.7097	27.0713	0.253459	1.19206	0.917786	0.917786	0.18825	0.997762	no
-	Tppp	NM_182839	chr13:74009418-74035753	S5	S6	OK	9.32792	7.75595	-0.266251	0.831477	-0.917538	0.917538	0.2088	0.997762	no
-	Nupr1	NM_019738	chr7:126623245-126625470	S5	S6	OK	7.77296	5.61423	-0.469377	0.722277	-0.917475	0.917475	0.2157	0.997762	no
-	Tfpt	NM_001290381,NM_023524	chr7:3620323-3629929	S5	S6	OK	6.43213	8.40136	0.385326	1.30616	0.917366	0.917366	0.1987	0.997762	no
-	Rbm15	NM_001045807	chr3:107326109-107333289	S5	S6	OK	4.3765	5.51079	0.33248	1.25918	0.916946	0.916946	0.19695	0.997762	no
-	Fbxl17	NM_015794	chr17:63045951-63500580	S5	S6	OK	3.96753	4.74625	0.258546	1.19627	0.91649	0.91649	0.18255	0.997762	no
-	Polr3k	NM_025901	chr2:181864359-181870826	S5	S6	OK	3.80353	4.94558	0.378802	1.30026	0.916397	0.916397	0.1966	0.997762	no
-	Klhl22	NM_145479	chr16:17759620-17793382	S5	S6	OK	7.5053	6.00177	-0.32252	0.799671	-0.916168	0.916168	0.2045	0.997762	no
-	Stbd1	NM_175096	chr5:92603050-92606579	S5	S6	OK	6.72355	5.21967	-0.365264	0.776326	-0.916129	0.916129	0.2051	0.997762	no
-	Heg1	NM_175256	chr16:33684465-33768195	S5	S6	OK	36.87	43.7527	0.246923	1.18667	0.915814	0.915814	0.20175	0.997762	no
-	Arih2	NM_011790	chr9:108602942-108649380	S5	S6	OK	21.3794	25.5217	0.255503	1.19375	0.915641	0.915641	0.2012	0.997762	no
-	Krba1	NM_133922	chr6:48395585-48419855	S5	S6	OK	3.38501	4.1123	0.280787	1.21486	0.915412	0.915412	0.2156	0.997762	no
-	Zfp62	NM_001024846,NM_009562	chr11:49203499-49218816	S5	S6	OK	11.5651	13.8815	0.263388	1.20029	0.914981	0.914981	0.1937	0.997762	no
-	2700049A03Rik	NM_001163378,NM_029818	chr12:71136847-71243303	S5	S6	OK	1.17363	1.55129	0.40249	1.32179	0.914872	0.914872	0.189	0.997762	no
-	Rilpl2	NM_030259	chr5:124463264-124478235	S5	S6	OK	1.95205	2.86188	0.551974	1.46609	0.914668	0.914668	0.21895	0.997762	no
-	Bola1	NM_026975	chr3:96196587-96197586	S5	S6	OK	12.4661	9.38827	-0.409084	0.753104	-0.914459	0.914459	0.20585	0.997762	no
-	Traf6	NM_001303273,NM_009424	chr2:101678419-101701668	S5	S6	OK	5.29908	6.45714	0.285153	1.21854	0.913933	0.913933	0.19445	0.997762	no
-	Sec22a	NM_133704	chr16:35311130-35363918	S5	S6	OK	4.52624	5.69776	0.332083	1.25883	0.913859	0.913859	0.20295	0.997762	no
-	Eva1b	NM_172145	chr4:126148002-126149874	S5	S6	OK	4.22796	3.0133	-0.488616	0.712708	-0.913332	0.913332	0.19895	0.997762	no
-	Plscr3	NM_001168497,NM_023564	chr11:69846371-69858730	S5	S6	OK	12.6429	15.3829	0.282999	1.21672	0.913158	0.913158	0.20215	0.997762	no
-	Ppih	NM_001110129,NM_001110130,NM_028677	chr4:119300009-119320523	S5	S6	OK	9.80537	7.01732	-0.482652	0.715661	-0.91305	0.91305	0.18945	0.997762	no
-	Ttll4	NM_001014974	chr1:74661753-74697973	S5	S6	OK	3.54054	2.79095	-0.343213	0.788284	-0.912629	0.912629	0.21155	0.997762	no
-	A230050P20Rik	NM_175687	chr9:20868641-20879710	S5	S6	OK	2.50917	1.77814	-0.496842	0.708657	-0.911913	0.911913	0.23415	0.997762	no
-	Fah	NM_010176	chr7:84585158-84605942	S5	S6	OK	10.819	13.4274	0.311616	1.24109	0.911832	0.911832	0.21895	0.997762	no
-	Txndc11	NM_029582,NM_134105	chr16:11066297-11134532	S5	S6	OK	5.93372	8.19796	0.46633	1.38159	0.911765	0.911765	0.1969	0.997762	no
-	Gm5595	NM_001008427	chr7:42660107-42692718	S5	S6	OK	15.4298	18.4643	0.259023	1.19666	0.910693	0.910693	0.19485	0.997762	no
-	Zfp442	NM_001177550	chr2:150407136-150451494	S5	S6	OK	1.25978	1.80947	0.52239	1.43634	0.910649	0.910649	0.20085	0.997762	no
-	Npc2	NM_023409	chr12:84754558-84773112	S5	S6	OK	18.8229	15.6519	-0.266146	0.831535	-0.9106	0.9106	0.19885	0.997762	no
-	Zfp955a	NM_029952	chr17:33239506-33255145	S5	S6	OK	4.73379	3.73751	-0.340918	0.789539	-0.910509	0.910509	0.19945	0.997762	no
-	Zfp428	NM_001290461,NM_146183,NM_175142	chr7:24507086-24515682	S5	S6	OK	6.95613	5.31388	-0.388519	0.763913	-0.9104	0.9104	0.18855	0.997762	no
-	Ufsp2	NM_138668	chr8:45975527-45999850	S5	S6	OK	15.1116	18.4465	0.287691	1.22068	0.910001	0.910001	0.1961	0.997762	no
-	Ing3	NM_023626	chr6:21949614-21976037	S5	S6	OK	5.37163	6.68175	0.314868	1.2439	0.909647	0.909647	0.19585	0.997762	no
-	Mcam	NM_023061	chr9:44134657-44142726	S5	S6	OK	21.6667	25.781	0.250831	1.18989	0.909593	0.909593	0.2092	0.997762	no
-	Supt4a	NM_009296	chr11:87737564-87743617	S5	S6	OK	21.2562	16.6016	-0.356556	0.781024	-0.909552	0.909552	0.2073	0.997762	no
-	Als2cl	NM_001146059,NM_001146060,NM_146228	chr9:110880173-110900530	S5	S6	OK	4.25232	3.44805	-0.302466	0.810863	-0.90931	0.90931	0.20575	0.997762	no
-	Cbll1	NM_001253847,NM_001253848,NM_134048	chr12:31484828-31499616	S5	S6	OK	5.45236	6.75475	0.30902	1.23887	0.908702	0.908702	0.19145	0.997762	no
-	1500009L16Rik	NM_001145198	chr10:83722864-83762762	S5	S6	OK	1.94286	3.08963	0.669256	1.59025	0.908683	0.908683	0.19645	0.997762	no
-	Sema6b	NM_001130456,NM_013662	chr17:56123084-56140343	S5	S6	OK	4.76643	5.9343	0.316167	1.24502	0.908661	0.908661	0.1993	0.997762	no
-	Ano10	NM_001271873,NM_133979	chr9:122175873-122294423	S5	S6	OK	18.2397	21.9182	0.26505	1.20168	0.908151	0.908151	0.1979	0.997762	no
-	Nup153	NM_175749	chr13:46679901-46727849	S5	S6	OK	12.646	15.0755	0.253525	1.19212	0.907692	0.907692	0.2046	0.997762	no
-	Elmod3	NM_001253692,NM_144917	chr6:72565921-72598413	S5	S6	OK	11.1515	13.4734	0.27287	1.20821	0.906462	0.906462	0.22635	0.997762	no
-	Adprh	NM_007414	chr16:38445398-38452689	S5	S6	OK	17.7892	21.6536	0.283608	1.21723	0.906423	0.906423	0.1962	0.997762	no
-	Limd2	NM_172397	chr11:106156255-106160142	S5	S6	OK	2.664	3.49351	0.391087	1.31138	0.905967	0.905967	0.2073	0.997762	no
-	Ubiad1	NM_027873	chr4:148434496-148444751	S5	S6	OK	6.81256	8.45602	0.311782	1.24124	0.905816	0.905816	0.21055	0.997762	no
-	Ankrd17	NM_030886,NM_198010	chr5:90227165-90366185	S5	S6	OK	28.877	34.3987	0.252432	1.19121	0.905744	0.905744	0.1939	0.997762	no
-	Dph6	NM_025675	chr2:114516417-114654928	S5	S6	OK	4.40146	5.66625	0.364412	1.28736	0.905679	0.905679	0.205	0.997762	no
-	Ttll5	NM_001081423	chr12:85824949-86053760	S5	S6	OK	4.46176	5.42618	0.282322	1.21615	0.905384	0.905384	0.2108	0.997762	no
-	Blnk	NM_008528	chr19:40928926-40994535	S5	S6	OK	1.3324	1.92196	0.52855	1.44248	0.905281	0.905281	0.20775	0.997762	no
-	Fyttd1	NM_001159349,NM_027226	chr16:32877783-32908963	S5	S6	OK	33.8135	40.2496	0.251374	1.19034	0.905236	0.905236	0.2055	0.997762	no
-	Il17d	NM_145837	chr14:57524828-57543166	S5	S6	OK	3.51406	2.35905	-0.574935	0.671318	-0.904549	0.904549	0.1963	0.997762	no
-	Tmem182	NM_001081198	chr1:40805600-40855267	S5	S6	OK	131.056	155.952	0.250924	1.18996	0.904123	0.904123	0.1967	0.997762	no
-	Psmb1	NM_011185	chr17:15475720-15498276	S5	S6	OK	114.041	95.8199	-0.251152	0.840223	-0.904041	0.904041	0.1894	0.997762	no
-	Cnpy4	NM_178612	chr5:138187534-138193894	S5	S6	OK	3.54467	2.58276	-0.456738	0.728632	-0.903923	0.903923	0.20425	0.997762	no
-	Acaca	NM_133360	chr11:84195437-84401651	S5	S6	OK	2.51094	2.03705	-0.301747	0.81127	-0.903747	0.903747	0.2101	0.997762	no
-	Zfp52	NM_144515	chr17:21528195-21562601	S5	S6	OK	4.07643	5.17005	0.342871	1.26828	0.903572	0.903572	0.2055	0.997762	no
-	Cast	NM_001301153,NM_001301155,NM_001301156,NM_001301157,NM_001301158,NM_001301160,NM_001301181,NM_009817	chr13:74693293-74808760	S5	S6	OK	49.8433	59.3412	0.251634	1.19056	0.903197	0.903197	0.1963	0.997762	no
-	Tef	NM_017376,NM_153484	chr15:81802672-81826863	S5	S6	OK	52.458	44.2289	-0.246174	0.84313	-0.902788	0.902788	0.208	0.997762	no
-	Pdcd2l	NM_026549	chr7:34184496-34196647	S5	S6	OK	9.27997	11.9169	0.360818	1.28415	0.902679	0.902679	0.20985	0.997762	no
-	Pgap2	NM_001291358,NM_145583	chr7:102210334-102238564	S5	S6	OK	28.4636	23.5165	-0.275449	0.826196	-0.901951	0.901951	0.1942	0.997762	no
-	Pik3cd	NM_001029837,NM_001164049,NM_001164050,NM_001164051,NM_001164052,NM_008840	chr4:149649167-149701629	S5	S6	OK	1.23732	1.64245	0.408629	1.32743	0.901798	0.901798	0.1928	0.997762	no
-	Cd2ap	NM_009847	chr17:42792950-42876424	S5	S6	OK	11.2101	13.3703	0.25423	1.1927	0.901473	0.901473	0.20135	0.997762	no
-	Brat1	NM_001276287,NM_181066	chr5:140705010-140719378	S5	S6	OK	1.81422	2.42367	0.417847	1.33593	0.901454	0.901454	0.20705	0.997762	no
-	Pafah2	NM_001285872,NM_001285874,NM_001285875,NM_001285877,NM_133880	chr4:134396319-134427412	S5	S6	OK	3.91943	4.99279	0.349202	1.27386	0.900858	0.900858	0.20065	0.997762	no
-	Sec63	NM_153055	chr10:42761495-42832514	S5	S6	OK	21.0707	25.0645	0.250409	1.18954	0.900796	0.900796	0.20115	0.997762	no
-	Dgcr2	NM_001109750,NM_010048	chr16:17840355-17891728	S5	S6	OK	13.9677	11.6503	-0.26173	0.834089	-0.90071	0.90071	0.20065	0.997762	no
-	Ecscr	NM_001033141	chr18:35713088-35721491	S5	S6	OK	16.8251	13.5823	-0.30888	0.807264	-0.900297	0.900297	0.2268	0.997762	no
-	Fcgr3	NM_010188	chr1:171051168-171059403	S5	S6	OK	13.4209	10.7082	-0.32576	0.797875	-0.900115	0.900115	0.2018	0.997762	no
[truncated: 22,140 more rows]
